# Supplementary material for: Adsorption of basic yellow dye dataset using Ethiopian kaolin as an adsorbent
Source: Data Brief. 2019 Sep 13;26:104504. doi: 10.1016/j.dib.2019.104504 (PMC6811902; doi:10.1016/j.dib.2019.104504)
Supplement: Multimedia component 1 [file mmc1.xlsx]

## Sheet: Batch Experiment
	Calibration curve for Basic Yellow Dye
	Co (mg/l)	ABS. Value
	0	0
	10	0.266
	20	0.505
	40	1
	60	1.48
	80	1.995
	100	2.426
Basic Yellow on Raw Kaolin						Basic Yellow Dye on Beneficiated Kaolin						Basic Yellow Dye on Calcined Kaolin
Effect of Concentration, at constant T=30 and Ph=9						Effect of Concentration, at constant T=30 and Ph=9						Effect of Concentration, at constant T=30 and Ph=9
Co (mg/L)	Ab. Value	Slope	Intercept	Cf	%Removed	Co (mg/L)	Ab. Value	Slope	Intercept	Cf	%Removed	Co (mg/L)	Ab. Value	Slope	Intercept	Cf	%Removed
20	0.054	0.024	0.016	1.58333	92.0833	20	0.041	0.024	0.016	1.04167	94.7917	20	0.078	0.024	0.016	2.58333	87.0833
40	0.177	0.024	0.016	6.70833	83.2292	40	0.154	0.024	0.016	5.75	85.625	40	0.243	0.024	0.016	9.45833	76.3542
60	0.462	0.024	0.016	18.5833	69.0278	60	0.432	0.024	0.016	17.3333	71.1111	60	0.568	0.024	0.016	23	61.6667
Effect of PH, at constant Conc.=20mg/L and Temp.=30						Effect of PH, at constant Conc.=20mg/L and Temp.=30						Effect of PH at constant Co = 20 mg/L and T=30
ph	Ab. Value	Slope	Intercept	Cf	%Removed	PH	Ab. Value	Slope	Intercept	Cf	%Removed	Ph	Ab. Value	Slope	Intercept	Cf	%Removed
3	0.087	0.024	0.016	2.95833	85.2083	3	0.073	0.024	0.016	2.375	88.125	3	0.126	0.024	0.016	4.58333	77.0833
7	0.067	0.024	0.016	2.125	89.375	7	0.052	0.024	0.016	1.5	92.5	7	0.097	0.024	0.016	3.375	83.125
9	0.054	0.024	0.016	1.58333	92.0833	9	0.041	0.024	0.016	1.04167	94.7917	9	0.078	0.024	0.016	2.58333	87.0833
Effect of Temperature at Co=20mg/l and ph=9						Effect of Temperature at Co=20mg/l and ph=9						Effect of Temprature at constant Co=20mg/l and PH =9
T	Ab. Value	Slope	Intercept	Cf	%Removed	T	Ab. Value	Slope	Intercept	Cf	%Removed	Temprature	Ab. Value	Slope	Intercept	Cf	%Removed
30	0.054	0.024	0.016	1.58333	92.0833	30	0.041	0.024	0.016	1.04167	94.7917	30	0.078	0.024	0.016	2.58333	87.0833
50	0.058	0.024	0.016	#REF!	#REF!	50	0.061	0.024	0.016	1.875	90.625	50	0.105	0.024	0.016	3.70833	81.4583
70	0.083	0.024	0.016	#REF!	#REF!	70	0.086	0.024	0.016	2.91667	85.4167	70	0.128	0.024	0.016	4.66667	76.6667

## Sheet: Optimization for Bacic Yellow D
Basic Yellow on Beneficiated kaolin
Effect of Dosage
Dosage(g)	20 mg/L	40 mg/L	60 mg/L		Slope	Intercept	C1	C2	C3		20 mg/L	40 mg/L	60 mg/L
0.1	0.386	0.841	1.34		0.024	0.016	15.4167	34.375	55.1667	0.1	22.9167	14.0625	8.05556
0.5	0.201	0.487	0.809		0.024	0.016	7.70833	19.625	33.0417	0.5	61.4583	50.9375	44.9306
1	0.041	0.194	0.438		0.024	0.016	1.04167	7.41667	17.5833	1	94.7917	81.4583	70.6944
1.5	0.033	0.133	0.365		0.024	0.016	0.708333	4.875	14.5417	1.5	96.4583	87.8125	75.7639
2	0.028	0.096	0.236		0.024	0.016	0.5	3.33333	9.16667	2	97.5	91.6667	84.7222
Basic Yellow on raw kaolin
Effect of Dosage
Dosage(g)	20 mg/L	40 mg/L	60 mg/L		Slope	Intercept	C1	C2	C3		20 mg/L	40 mg/L	60 mg/L
0.1	0.41	0.863	1.37		0.024	0.016	16.4167	35.2917	56.4167	0.1	17.9167	11.7708	5.97222
0.5	0.232	0.489	0.889		0.024	0.016	9	19.7083	36.375	0.5	55	50.7292	39.375
1	0.054	0.177	0.462		0.024	0.016	1.58333	6.70833	18.5833	1	92.0833	83.2292	69.0278
1.5	0.038	0.136	0.408		0.024	0.016	0.916667	5	16.3333	1.5	95.4167	87.5	72.7778
2	0.031	0.109	0.269		0.024	0.016	0.625	3.875	10.5417	2	96.875	90.3125	82.4306
Basic Yellow on calcined kaolin
Effect of Dosage
Dosage(g)	20 mg/L	40 mg/L	60 mg/L		Slope	Intercept	C1	C2	C3		20 mg/L	40 mg/L	60 mg/L
0.1	0.48	0.946	1.438		0.024	0.016	19.3333	38.75	59.25	0.1	3.33333	3.125	1.25
0.5	0.265	0.589	0.944		0.024	0.016	10.375	23.875	38.6667	0.5	48.125	40.3125	35.5556
1	0.078	0.243	0.568		0.024	0.016	2.58333	9.45833	23	1	87.0833	76.3542	61.6667
1.5	0.051	0.161	0.422		0.024	0.016	1.45833	6.04167	16.9167	1.5	92.7083	84.8958	71.8056
2	0.043	0.122	0.334		0.024	0.016	1.125	4.41667	13.25	2	94.375	88.9583	77.9167
Basic Yellow Dye
Effect of mixing time for raw kaolin
Time (min)	20 mg/L	40 mg/L	60 mg/L		Slope	Intercept	C1	C2	C3		20 mg/L	40 mg/L	60 mg/L
20	0.331	0.801	1.265		0.024	0.016	13.125	32.7083	52.0417	20	34.375	18.2292	13.2639
40	0.189	0.461	0.781		0.024	0.016	7.20833	18.5417	31.875	40	63.9583	53.6458	46.875
60	0.054	0.177	0.462		0.024	0.016	1.58333	6.70833	18.5833	60	92.0833	83.2292	69.0278
80	0.059	0.201	0.469		0.024	0.016	1.79167	7.70833	18.875	80	91.0417	80.7292	68.5417
100	0.061	0.205	0.473		0.024	0.016	1.875	7.875	19.0417	100	90.625	80.3125	68.2639
Effect of mixing time for calcined kaolin
Time (min)	20 mg/L	40 mg/L	60 mg/L		Slope	Intercept	C1	C2	C3		20 mg/L	40 mg/L	60 mg/L
20	0.377	0.833	1.321		0.024	0.016	15.0417	34.0417	54.375	20	24.7917	14.8958	9.375
40	0.221	0.479	0.822		0.024	0.016	8.54167	19.2917	33.5833	40	57.2917	51.7708	44.0278
60	0.078	0.243	0.568		0.024	0.016	2.58333	9.45833	23	60	87.0833	76.3542	61.6667
80	0.081	0.262	0.589		0.024	0.016	2.70833	10.25	23.875	80	86.4583	74.375	60.2083
100	0.089	0.272	0.612		0.024	0.016	3.04167	10.6667	24.8333	100	84.7917	73.3333	58.6111
Effect of mixing time for beneficiated kaolin
Time (min)	20 mg/L	40 mg/L	60 mg/L		Slope	Intercept	C1	C2	C3		20 mg/L	40 mg/L	60 mg/L
20	0.301	0.776	1.311		0.024	0.016	11.875	31.6667	53.9583	20	40.625	20.8333	10.0694
40	0.166	0.407	0.711		0.024	0.016	6.25	16.2917	28.9583	40	68.75	59.2708	51.7361
60	0.041	0.194	0.438		0.024	0.016	1.04167	7.41667	17.5833	60	94.7917	81.4583	70.6944
80	0.059	0.198	0.441		0.024	0.016	1.79167	7.58333	17.7083	80	91.0417	81.0417	70.4861
100	0.061	0.201	0.451		0.024	0.016	1.875	7.70833	18.125	100	90.625	80.7292	69.7917

## Sheet: Isotherm, kinetics and Thermo..
Thermodynamic for Basic Yellow Dye
On raw Kaolin								Calculated
Co (mg/L)	Ce (mg/L)	qe (mg/g)	Kc=qe/ce	lnkc	T (K)	1/T		1/T	lnkc
20	1.58333	1.84167	1.16316	0.151139	303.15	0.0032987		0.0032987	0.151139
40	6.70833	3.32917	0.496273	-0.700628	323.15	0.00309454		0.00309454	-0.700628
60	18.5833	4.14167	0.22287	-1.50117	343.15	0.00291418		0.00291418	-1.50117
On calcined Kaolin								Calculated
Co (mg/L)	Ce (mg/L)	qe (mg/g)	Kc=qe/ce	lnkc	T (K)	1/T		1/T	lnkc
20	2.58333	1.74167	0.674194	-0.394238	303.15	0.0032987		0.0032987	-0.394238
40	9.45833	3.05417	0.322908	-1.13039	323.15	0.00309454		0.00309454	-1.13039
60	23	3.7	0.16087	-1.82716	343.15	0.00291418		0.00291418	-1.82716
On Beneficiated Kaolin								Calculated
Co (mg/L)	Ce (mg/L)	qe (mg/g)	Kc=qe/ce	lnkc	T (K)	1/T			lnkc
20	1.042	1.8958	1.81939	0.598499	303.15	0.0032987		0.0032987	0.598499
40	7.417	3.2583	0.439302	-0.822569	323.15	0.00309454		0.00309454	-0.822569
60	17.583	4.2417	0.241239	-1.42197	343.15	0.00291418		0.00291418	-1.42197
Ce (mg/L)	qe (mg/g)	Ce (mg/L)	ce/qe
1.58333	1.84167	1.58333	0.859728
6.70833	3.32917	6.70833	2.01502
18.5833	4.14167	18.5833	4.48692
Adsorption Isotherm for Basic Yellow Dye
On Calcined kaolin
Langmuir		Calculated Calculated
Ce (mg/L)	qe (mg/g)	Ce (mg/L)	ce/qe
2.58333	1.74167	1.58333	1.48325
9.45833	3.05417	6.70833	3.09686
23	3.7	18.5833	6.21622
Freundlich		Calculated Calculated
On raw kaolin
Ce (mg/L)	qe (mg/g)	logCe	logqe
1.58333	1.84167	0.199572	0.265211
6.70833	3.32917	0.826615	0.522336
18.5833	4.14167	1.26912	0.617175
Freundlich		Calculated Calculated
On Calcined kaolin
Ce (mg/L)	qe (mg/g)	logCe	logqe
2.58333	1.74167	0.41218	0.240965
9.45833	3.05417	0.975815	0.484893
23	3.7	1.36173	0.568202
Langmuir		Calculated
On Beneficiated kaolin
Ce (mg/L)	qe (mg/g)	Ce (mg/L)	ce/qe
1.042	1.8958	1.042	0.549636
7.417	3.2583	7.417	2.27634
17.583	4.2417	17.583	4.14527
Freundlich		Calculated
On Beneficiated kaolin
Ce (mg/L)	qe (mg/g)	logCe	logqe
1.042	1.8958	0.0178677	0.277793
7.417	3.2583	0.870228	0.512991
17.583	4.2417	1.24509	0.62754
kinetics study for Basic Yellow Dye
On raw kaolin
Pseudo-first-order rate for 20mg/L
13.125	0.6875	1.84167	20	0.0622687
7.20833	1.27917	1.84167	40	-0.249877
1.58333	1.84167	1.84167	60	0
1.79167	1.82083	1.84167	80	-1.68123
1.875	1.8125	1.84167	100	-1.53511
kinetics study for Basic Yellow Dye
On Calcined kaolin
Pseudo-first-order rate for 20mg/L				Calculated
Cf	qt	qe	time	Log(qe-qt)
15.0417	0.495833	1.74167	20	0.0954602
8.54167	1.14583	1.74167	40	-0.224875
2.58333	1.74167	1.74167	60	0
2.07083	1.79292	1.74167	80	#NUM!
3.04167	1.69583	1.74167	100	-1.33882
kinetics study for Basic Yellow Dye
On beneficated kaolin
Pseudo-first-order rate for 20mg/L
Cf	qt	qe	time	Log(qe-qt)
11.875	0.8125	1.89583	20	0.034762
6.25	1.375	1.89583	40	-0.283302
1.04167	1.89583	1.89583	60	#NUM!
1.79167	1.82083	1.89583	80	-1.12494
1.875	1.8125	1.89583	100	-1.07918
Pseudo second-order model for 20 mg/L.				Calculated
with raw kaolin
t	qt		t	t/qt
20	0.6875		20	29.0909
40	1.27917		40	31.2704
60	1.84167		60	32.5792
80	1.82083		80	43.9359
100	1.8125		100	55.1724
Pseudo second-order model for 20 mg/L.				Calculated
With calcined kaolin
t	qt		t	t/qt
20	0.495833		20	40.3362
40	1.14583		40	34.9091
60	1.74167		60	34.4498
80	1.79292		80	44.62
100	1.69583		100	58.9681
Pseudo second-order model for 20 mg/L.
with Beneficiated kaolin
t	qt		t	t/qt
20	0.8125		20	24.6154
40	1.375		40	29.0909
60	1.89583		60	31.6484
80	1.82083		80	43.9359
100	1.8125		100	55.1724

## Sheet: TGA-DSC
TE	TGA	DSC
0C		Heat Flow (µV)
19.4514	15.3945	-18.0245
19.4556	15.3946	-18.0431
19.4483	15.3949	-18.0434
19.4483	15.3947	-18.0442
19.4469	15.3949	-18.0452
19.4427	15.3949	-18.047
19.4418	15.3948	-18.049
19.4384	15.3951	-18.0511
19.4362	15.3949	-18.0538
19.4373	15.3951	-18.057
19.4318	15.3947	-18.0607
19.4293	15.394	-18.0648
19.4278	15.3938	-18.0687
19.4243	15.3935	-18.0727
19.4218	15.3935	-18.0769
19.4249	15.3935	-18.0806
19.4252	15.3933	-18.0848
19.4185	15.3933	-18.0894
19.4204	15.3931	-18.0942
19.4176	15.393	-18.0986
19.4178	15.3933	-18.1029
19.4173	15.3936	-18.1074
19.4176	15.3939	-18.1121
19.4073	15.3937	-18.1167
19.4087	15.3935	-18.1216
19.4097	15.3935	-18.1267
19.4035	15.3931	-18.1317
19.4033	15.3932	-18.1366
19.3985	15.3931	-18.1411
19.4008	15.3928	-18.1459
19.3992	15.3928	-18.151
19.3946	15.3924	-18.156
19.394	15.3922	-18.1613
19.3922	15.3922	-18.1666
19.3943	15.3919	-18.1716
19.3919	15.3919	-18.1766
19.3801	15.3916	-18.1817
19.3809	15.3914	-18.1866
19.3888	15.3913	-18.1919
19.3805	15.391	-18.1973
19.3746	15.391	-18.2025
19.3723	15.3909	-18.2079
19.3687	15.3907	-18.2132
19.3675	15.3907	-18.2186
19.3701	15.3903	-18.2243
19.3651	15.3903	-18.2302
19.3637	15.3902	-18.2361
19.3659	15.3898	-18.242
19.3571	15.3899	-18.2478
19.3617	15.3895	-18.2537
19.3654	15.3893	-18.2599
19.3505	15.3894	-18.2661
19.3532	15.389	-18.2723
19.3577	15.3888	-18.2785
19.3487	15.3884	-18.2846
19.35	15.3879	-18.2906
19.3487	15.3882	-18.2969
19.3495	15.3887	-18.3036
19.3457	15.3895	-18.31
19.3535	15.3903	-18.3163
19.3528	15.3911	-18.3226
19.3549	15.3919	-18.329
19.3594	15.3926	-18.3355
19.3655	15.3935	-18.3423
19.3684	15.3945	-18.349
19.3707	15.3954	-18.356
19.3708	15.3959	-18.363
19.3743	15.3958	-18.37
19.3891	15.3956	-18.3772
19.3855	15.3955	-18.3846
19.3915	15.3951	-18.3921
19.3934	15.3949	-18.3995
19.403	15.3947	-18.4068
19.4109	15.3944	-18.4141
19.4158	15.3944	-18.4217
19.4268	15.394	-18.4292
19.4367	15.3937	-18.4368
19.4413	15.3936	-18.4444
19.4488	15.3932	-18.4524
19.4621	15.3931	-18.4605
19.4748	15.3929	-18.4687
19.4814	15.3925	-18.4767
19.4933	15.3925	-18.4849
19.5088	15.3921	-18.4932
19.5218	15.3918	-18.5014
19.5321	15.3918	-18.5099
19.5409	15.3913	-18.5189
19.5566	15.3912	-18.5279
19.5695	15.391	-18.5365
19.5922	15.3906	-18.5454
19.6034	15.3906	-18.5544
19.622	15.3902	-18.5639
19.6346	15.3899	-18.5735
19.6548	15.3898	-18.5831
19.6739	15.3894	-18.593
19.6876	15.3893	-18.603
19.7103	15.389	-18.6128
19.7344	15.3886	-18.6225
19.7547	15.3885	-18.6327
19.7786	15.3882	-18.6428
19.8033	15.3879	-18.653
19.8211	15.3878	-18.663
19.8439	15.3874	-18.6732
19.8669	15.3872	-18.6837
19.8972	15.387	-18.6944
19.9201	15.3866	-18.705
19.946	15.3865	-18.7156
19.9711	15.3862	-18.7264
20.0018	15.3858	-18.7374
20.0274	15.3857	-18.7486
20.0622	15.3852	-18.7599
20.092	15.385	-18.7717
20.1209	15.3848	-18.7834
20.1509	15.3843	-18.7951
20.1789	15.3841	-18.8067
20.2168	15.3839	-18.8185
20.2529	15.3835	-18.8304
20.2881	15.3834	-18.8429
20.3208	15.383	-18.8554
20.3603	15.3827	-18.868
20.3995	15.3826	-18.8808
20.4332	15.3821	-18.8932
20.469	15.382	-18.9062
20.5056	15.3817	-18.9192
20.5497	15.3813	-18.9324
20.5881	15.3812	-18.9458
20.63	15.3808	-18.9593
20.6708	15.3804	-18.9728
20.7132	15.3803	-18.9862
20.7558	15.3798	-18.9997
20.8024	15.3796	-19.0135
20.839	15.3793	-19.0276
20.892	15.379	-19.0417
20.934	15.3788	-19.0557
20.9831	15.3784	-19.07
21.0296	15.3781	-19.0841
21.0826	15.3779	-19.0986
21.1284	15.3775	-19.113
21.177	15.3773	-19.1273
21.2292	15.377	-19.1419
21.2793	15.3765	-19.1568
21.3292	15.3764	-19.1717
21.3787	15.376	-19.1867
21.4311	15.3756	-19.2021
21.4824	15.3755	-19.2172
21.5363	15.375	-19.2329
21.5968	15.3747	-19.2485
21.6536	15.3744	-19.2644
21.7077	15.374	-19.2807
21.765	15.3738	-19.2969
21.82	15.3734	-19.3129
21.8823	15.3731	-19.3292
21.9364	15.3729	-19.3455
21.9971	15.3725	-19.3618
22.0565	15.3722	-19.3787
22.1244	15.3719	-19.3955
22.1867	15.3715	-19.4122
22.2449	15.3713	-19.4292
22.3072	15.3708	-19.4461
22.3788	15.3705	-19.4632
22.4411	15.3702	-19.4805
22.5034	15.3697	-19.4977
22.5673	15.3695	-19.5153
22.6357	15.3692	-19.5329
22.6992	15.3687	-19.5504
22.7721	15.3684	-19.5679
22.8376	15.368	-19.5855
22.9123	15.3676	-19.6033
22.9688	15.3674	-19.6212
23.0506	15.3669	-19.6393
23.112	15.3666	-19.6572
23.1941	15.3662	-19.6754
23.2644	15.3658	-19.6934
23.3403	15.3655	-19.7116
23.4122	15.3651	-19.73
23.4909	15.3647	-19.7486
23.5658	15.3644	-19.7672
23.6396	15.3639	-19.7857
23.7154	15.3636	-19.8044
23.7892	15.3632	-19.8233
23.8727	15.3628	-19.8423
23.9434	15.3625	-19.8614
24.0244	15.362	-19.8808
24.1037	15.3616	-19.9002
24.182	15.3613	-19.9198
24.2594	15.3608	-19.9394
24.3401	15.3605	-19.9592
24.4155	15.36	-19.979
24.4961	15.3596	-19.9986
24.5768	15.3593	-20.0183
24.6611	15.3588	-20.0384
24.7402	15.3584	-20.0586
24.8258	15.358	-20.0784
24.9054	15.3575	-20.0984
24.988	15.3572	-20.1185
25.0792	15.3567	-20.1387
25.1619	15.3562	-20.1589
25.2517	15.3559	-20.1792
25.3292	15.3554	-20.1998
25.4233	15.355	-20.2206
25.5013	15.3546	-20.2413
25.5917	15.3541	-20.2618
25.6806	15.3537	-20.2828
25.7664	15.3532	-20.3036
25.8546	15.3527	-20.3242
25.9467	15.3523	-20.3447
26.0289	15.3517	-20.3656
26.116	15.3513	-20.3866
26.2037	15.3508	-20.408
26.297	15.3503	-20.4291
26.3869	15.3499	-20.4501
26.4755	15.3494	-20.4714
26.5665	15.3489	-20.4925
26.6596	15.3485	-20.5141
26.7533	15.3479	-20.5358
26.8452	15.3475	-20.5577
26.9342	15.347	-20.5796
27.0231	15.3464	-20.6013
27.1118	15.346	-20.6228
27.2153	15.3454	-20.6445
27.303	15.3449	-20.6665
27.3991	15.3444	-20.6885
27.4883	15.3438	-20.7106
27.583	15.3434	-20.7325
27.6764	15.3429	-20.7545
27.773	15.3423	-20.7766
27.8657	15.3419	-20.7986
27.9621	15.3413	-20.8207
28.0613	15.3407	-20.8431
28.15	15.3402	-20.8652
28.2519	15.3395	-20.8873
28.3477	15.3391	-20.9096
28.444	15.3385	-20.9319
28.534	15.3379	-20.9544
28.6336	15.3374	-20.9769
28.7279	15.3368	-20.9994
28.8236	15.3362	-21.0219
28.9227	15.3357	-21.0441
29.0229	15.335	-21.0665
29.1187	15.3345	-21.0894
29.2172	15.334	-21.1121
29.3131	15.3333	-21.1347
29.4115	15.3327	-21.1574
29.5064	15.3321	-21.18
29.6098	15.3315	-21.2026
29.7061	15.3309	-21.2251
29.7986	15.3302	-21.2479
29.8985	15.3297	-21.271
29.9907	15.3291	-21.2937
30.0974	15.3284	-21.3163
30.1935	15.3278	-21.3391
30.2938	15.3272	-21.3623
30.39	15.3265	-21.3853
30.4861	15.326	-21.4082
30.5894	15.3252	-21.4312
30.6882	15.3246	-21.4542
30.7867	15.324	-21.4772
30.8873	15.3232	-21.5003
30.99	15.3226	-21.5235
31.0871	15.3219	-21.5468
31.1884	15.3212	-21.5698
31.2843	15.3206	-21.5923
31.3822	15.3199	-21.6151
31.4742	15.3191	-21.6383
31.5825	15.3186	-21.6615
31.6777	15.3178	-21.6846
31.7799	15.3171	-21.7079
31.8758	15.3164	-21.7311
31.9735	15.3156	-21.7544
32.075	15.3149	-21.7776
32.1777	15.3142	-21.8009
32.2772	15.3134	-21.8244
32.3789	15.3128	-21.8478
32.4822	15.312	-21.8714
32.5788	15.3112	-21.8949
32.6789	15.3106	-21.9183
32.7836	15.3098	-21.9418
32.8748	15.309	-21.9652
32.9728	15.3084	-21.9885
33.0841	15.3075	-22.0118
33.1749	15.3068	-22.0353
33.2753	15.306	-22.0588
33.3747	15.3051	-22.0825
33.4765	15.3044	-22.1056
33.5727	15.3036	-22.1289
33.6709	15.3028	-22.1522
33.7707	15.3021	-22.1755
33.8669	15.3013	-22.1989
33.9714	15.3004	-22.2223
34.0706	15.2996	-22.2461
34.1715	15.2988	-22.2696
34.2696	15.298	-22.2926
34.3633	15.2972	-22.3158
34.4597	15.2963	-22.3393
34.5579	15.2954	-22.3627
34.6537	15.2946	-22.3864
34.7547	15.2937	-22.4096
34.8533	15.2929	-22.4326
34.9535	15.2921	-22.4555
35.0496	15.2911	-22.4785
35.1508	15.2903	-22.5016
35.2477	15.2894	-22.525
35.3431	15.2885	-22.5482
35.4377	15.2877	-22.5716
35.5357	15.2868	-22.5949
35.6339	15.2859	-22.6181
35.7259	15.2851	-22.6412
35.8261	15.2841	-22.6646
35.9254	15.2832	-22.6881
36.0196	15.2823	-22.7112
36.1175	15.2813	-22.7341
36.2151	15.2805	-22.7573
36.3145	15.2796	-22.7804
36.4102	15.2786	-22.8032
36.5091	15.2777	-22.8259
36.5994	15.2768	-22.8491
36.6981	15.2758	-22.8723
36.7872	15.2749	-22.8954
36.8867	15.2739	-22.9185
36.9795	15.2729	-22.9417
37.0771	15.2721	-22.9653
37.1729	15.271	-22.9882
37.2653	15.2701	-23.0112
37.3639	15.2691	-23.0342
37.4551	15.268	-23.0573
37.5526	15.267	-23.0802
37.6441	15.266	-23.1034
37.7392	15.265	-23.1265
37.8314	15.264	-23.1492
37.9267	15.263	-23.1719
38.0192	15.262	-23.1945
38.115	15.261	-23.2176
38.2058	15.2599	-23.2405
38.3007	15.2589	-23.2634
38.3907	15.2579	-23.2859
38.4855	15.2568	-23.3084
38.5697	15.2558	-23.331
38.6683	15.2547	-23.3536
38.76	15.2536	-23.3765
38.8532	15.2526	-23.3994
38.943	15.2515	-23.4222
39.0346	15.2504	-23.4448
39.1232	15.2493	-23.4676
39.2152	15.2483	-23.4902
39.3062	15.2472	-23.5131
39.3914	15.2461	-23.5359
39.4846	15.245	-23.5582
39.5731	15.2439	-23.5807
39.6623	15.2428	-23.6032
39.7439	15.2416	-23.6256
39.8393	15.2405	-23.6483
39.9302	15.2394	-23.671
40.0217	15.2382	-23.6937
40.1089	15.2371	-23.7164
40.2062	15.2359	-23.7388
40.2979	15.2348	-23.7609
40.3813	15.2337	-23.7834
40.4755	15.2325	-23.8058
40.5624	15.2314	-23.8282
40.6519	15.2302	-23.8506
40.7386	15.229	-23.8727
40.8331	15.2279	-23.8947
40.9175	15.2267	-23.9165
41.0053	15.2255	-23.9385
41.089	15.2243	-23.9608
41.1761	15.2231	-23.9833
41.2612	15.2218	-24.0055
41.3475	15.2207	-24.0273
41.4344	15.2194	-24.0493
41.5209	15.2181	-24.0713
41.6158	15.2169	-24.0932
41.6915	15.2157	-24.1151
41.7788	15.2144	-24.1371
41.859	15.2132	-24.1594
41.9549	15.2119	-24.1815
42.0366	15.2107	-24.2036
42.1272	15.2094	-24.2254
42.2052	15.2082	-24.2475
42.2937	15.207	-24.2694
42.3766	15.2057	-24.2913
42.4581	15.2044	-24.3136
42.5502	15.2032	-24.3358
42.63	15.2019	-24.3575
42.7131	15.2006	-24.3789
42.7977	15.1993	-24.4004
42.8813	15.198	-24.422
42.9693	15.1967	-24.4441
43.0512	15.1954	-24.4659
43.1338	15.1941	-24.4877
43.2188	15.1928	-24.5094
43.3058	15.1915	-24.5308
43.3879	15.1902	-24.5521
43.468	15.1889	-24.5739
43.5548	15.1875	-24.5954
43.6288	15.1862	-24.6171
43.7123	15.1849	-24.6386
43.7946	15.1835	-24.6602
43.8764	15.1822	-24.6815
43.9596	15.1808	-24.7032
44.0341	15.1794	-24.7247
44.1161	15.1781	-24.7461
44.2007	15.1767	-24.7674
44.278	15.1754	-24.7887
44.3608	15.174	-24.8102
44.4419	15.1726	-24.8314
44.5273	15.1712	-24.8529
44.6049	15.1698	-24.8741
44.6882	15.1685	-24.8951
44.7668	15.1671	-24.916
44.8434	15.1657	-24.937
44.9276	15.1643	-24.9579
45.0084	15.1629	-24.9792
45.0893	15.1614	-25.0001
45.1686	15.16	-25.021
45.2501	15.1586	-25.0419
45.3368	15.1572	-25.0624
45.4165	15.1557	-25.0827
45.4928	15.1543	-25.1033
45.5689	15.1529	-25.1239
45.6498	15.1515	-25.1447
45.7329	15.15	-25.1656
45.801	15.1486	-25.186
45.8853	15.1471	-25.2062
45.9586	15.1456	-25.2265
46.0429	15.1442	-25.2465
46.1204	15.1427	-25.267
46.1944	15.1412	-25.2876
46.2768	15.1398	-25.308
46.354	15.1383	-25.328
46.4322	15.1368	-25.3476
46.506	15.1353	-25.3669
46.591	15.1338	-25.3865
46.6658	15.1324	-25.4064
46.7446	15.1309	-25.4263
46.8268	15.1294	-25.4461
46.8976	15.1279	-25.4654
46.9718	15.1264	-25.4845
47.0561	15.125	-25.5038
47.1269	15.1235	-25.523
47.2004	15.122	-25.5424
47.283	15.1205	-25.5617
47.3605	15.119	-25.5808
47.4359	15.1175	-25.6
47.5172	15.116	-25.6188
47.5888	15.1144	-25.6375
47.6717	15.1129	-25.6564
47.7428	15.1114	-25.675
47.8194	15.1098	-25.6935
47.896	15.1083	-25.712
47.9723	15.1067	-25.7305
48.0489	15.1052	-25.7491
48.1248	15.1037	-25.7674
48.1998	15.1022	-25.7856
48.282	15.1006	-25.8038
48.358	15.0991	-25.8219
48.4319	15.0975	-25.8401
48.5072	15.096	-25.8583
48.5869	15.0945	-25.8766
48.657	15.0929	-25.895
48.735	15.0914	-25.9127
48.8125	15.0898	-25.9306
48.8887	15.0882	-25.9485
48.9619	15.0867	-25.9663
49.0443	15.0851	-25.9839
49.1126	15.0836	-26.0017
49.192	15.082	-26.0193
49.268	15.0804	-26.0369
49.3425	15.0788	-26.0539
49.4185	15.0773	-26.0707
49.4988	15.0757	-26.088
49.5728	15.0741	-26.1051
49.6449	15.0725	-26.1221
49.7224	15.071	-26.1386
49.7914	15.0694	-26.1555
49.8723	15.0678	-26.1721
49.9488	15.0662	-26.1883
50.0267	15.0646	-26.2043
50.1082	15.063	-26.2207
50.1776	15.0614	-26.2369
50.2532	15.0598	-26.253
50.3222	15.0583	-26.2691
50.3967	15.0567	-26.2853
50.4783	15.055	-26.3018
50.5475	15.0535	-26.3179
50.6247	15.0519	-26.3339
50.7005	15.0503	-26.3502
50.7774	15.0487	-26.3664
50.8549	15.0471	-26.3826
50.9238	15.0455	-26.3988
51.0004	15.0439	-26.415
51.0716	15.0423	-26.4307
51.1482	15.0407	-26.4463
51.2261	15.039	-26.4618
51.3014	15.0374	-26.4773
51.3784	15.0358	-26.4927
51.4547	15.0342	-26.5077
51.531	15.0326	-26.5228
51.6027	15.031	-26.5378
51.6747	15.0294	-26.5526
51.7544	15.0277	-26.5673
51.825	15.0261	-26.5822
51.9038	15.0245	-26.5968
51.9772	15.0228	-26.6112
52.0498	15.0212	-26.6255
52.1275	15.0196	-26.6397
52.2083	15.0179	-26.6544
52.2741	15.0163	-26.6686
52.3499	15.0146	-26.6829
52.425	15.013	-26.6971
52.5018	15.0114	-26.7112
52.5768	15.0098	-26.7251
52.6548	15.0082	-26.7389
52.7277	15.0066	-26.7527
52.8033	15.005	-26.7666
52.8799	15.0034	-26.7806
52.9487	15.0017	-26.7942
53.0259	15.0001	-26.808
53.1035	14.9985	-26.8217
53.174	14.9968	-26.8352
53.2531	14.9952	-26.8488
53.3249	14.9936	-26.862
53.4022	14.9919	-26.8755
53.4736	14.9903	-26.8888
53.5514	14.9887	-26.902
53.6244	14.9871	-26.9149
53.7048	14.9855	-26.928
53.7844	14.9838	-26.9408
53.8585	14.9822	-26.9538
53.9375	14.9806	-26.9667
54.0069	14.979	-26.9795
54.087	14.9774	-26.9923
54.1637	14.9758	-27.005
54.2408	14.9741	-27.0175
54.3188	14.9725	-27.03
54.3939	14.9709	-27.0423
54.4714	14.9693	-27.0545
54.5505	14.9677	-27.0667
54.6241	14.966	-27.0786
54.6961	14.9644	-27.0907
54.7779	14.9627	-27.1028
54.8529	14.9611	-27.1147
54.9284	14.9595	-27.1264
55.0078	14.9579	-27.1382
55.0795	14.9562	-27.15
55.1645	14.9546	-27.1617
55.2364	14.953	-27.1733
55.318	14.9513	-27.1849
55.3978	14.9497	-27.1961
55.4687	14.9481	-27.2072
55.548	14.9464	-27.2181
55.6245	14.9448	-27.2291
55.6996	14.9431	-27.2404
55.7784	14.9415	-27.2516
55.8596	14.9399	-27.2626
55.9335	14.9383	-27.2735
56.0152	14.9366	-27.2839
56.0882	14.935	-27.2946
56.1637	14.9334	-27.3054
56.2455	14.9318	-27.3157
56.3178	14.9302	-27.3264
56.3961	14.9285	-27.3365
56.4805	14.9269	-27.3467
56.5598	14.9253	-27.357
56.6362	14.9236	-27.3669
56.7133	14.922	-27.3771
56.7948	14.9204	-27.3874
56.8708	14.9187	-27.3975
56.9505	14.9172	-27.4072
57.0277	14.9155	-27.4172
57.1064	14.9139	-27.4271
57.1803	14.9123	-27.4371
57.2625	14.9107	-27.4469
57.34	14.9091	-27.456
57.4202	14.9075	-27.4653
57.4957	14.9059	-27.4744
57.5815	14.9043	-27.4832
57.6608	14.9027	-27.492
57.7401	14.901	-27.5011
57.8209	14.8994	-27.5099
57.8968	14.8978	-27.5186
57.9776	14.8962	-27.5271
58.0598	14.8946	-27.5356
58.137	14.893	-27.5442
58.2135	14.8915	-27.5528
58.2958	14.8899	-27.5611
58.3768	14.8883	-27.5696
58.4493	14.8867	-27.5781
58.5309	14.8851	-27.5861
58.6137	14.8835	-27.5941
58.6898	14.8819	-27.6022
58.7716	14.8803	-27.6103
58.8523	14.8787	-27.6185
58.9321	14.8771	-27.6263
59.0068	14.8755	-27.634
59.0926	14.8738	-27.642
59.1768	14.8722	-27.6497
59.2589	14.8706	-27.6572
59.3372	14.8691	-27.6646
59.4197	14.8675	-27.672
59.4994	14.8659	-27.679
59.5766	14.8643	-27.6859
59.6621	14.8627	-27.6925
59.7513	14.8611	-27.6995
59.8243	14.8596	-27.7065
59.9094	14.858	-27.7134
59.9936	14.8564	-27.7201
60.0701	14.8549	-27.727
60.152	14.8533	-27.7334
60.2344	14.8518	-27.7399
60.3163	14.8502	-27.7465
60.3973	14.8486	-27.7529
60.4798	14.847	-27.7592
60.5629	14.8455	-27.7653
60.6502	14.8439	-27.7712
60.7239	14.8423	-27.777
60.8112	14.8408	-27.7826
60.8974	14.8392	-27.7882
60.9726	14.8376	-27.794
61.0569	14.8361	-27.7996
61.1368	14.8345	-27.8051
61.2205	14.8329	-27.8107
61.3013	14.8314	-27.8163
61.3793	14.8298	-27.8218
61.4653	14.8283	-27.8273
61.548	14.8267	-27.8328
61.6318	14.8252	-27.8379
61.7176	14.8236	-27.843
61.7977	14.8221	-27.8482
61.8801	14.8206	-27.853
61.9652	14.8191	-27.8574
62.0475	14.8175	-27.8618
62.1322	14.816	-27.8663
62.2158	14.8145	-27.8707
62.2998	14.8129	-27.8749
62.3828	14.8114	-27.879
62.4644	14.8099	-27.8831
62.5491	14.8083	-27.887
62.6341	14.8068	-27.8907
62.7156	14.8053	-27.8946
62.8017	14.8037	-27.8983
62.8874	14.8022	-27.902
62.9749	14.8007	-27.9053
63.0576	14.7992	-27.9087
63.1468	14.7978	-27.9122
63.2274	14.7963	-27.9155
63.3103	14.7947	-27.9188
63.3909	14.7933	-27.922
63.4726	14.7917	-27.9252
63.5608	14.7902	-27.9282
63.6434	14.7887	-27.9315
63.7296	14.7872	-27.9343
63.8162	14.7857	-27.9372
63.9054	14.7842	-27.94
63.9882	14.7827	-27.9425
64.0718	14.7812	-27.945
64.1524	14.7797	-27.9476
64.2377	14.7782	-27.9498
64.3262	14.7767	-27.952
64.4111	14.7753	-27.9544
64.4921	14.7738	-27.9563
64.5846	14.7724	-27.9583
64.6678	14.7709	-27.9604
64.7562	14.7695	-27.9624
64.8398	14.768	-27.964
64.9218	14.7666	-27.9654
65.0068	14.7651	-27.9667
65.0933	14.7637	-27.9682
65.1758	14.7622	-27.9696
65.2601	14.7607	-27.9707
65.3477	14.7593	-27.972
65.4378	14.7579	-27.9731
65.5231	14.7564	-27.9739
65.6093	14.755	-27.9747
65.6982	14.7535	-27.9759
65.7869	14.7521	-27.977
65.8724	14.7507	-27.9778
65.9501	14.7492	-27.9785
66.0395	14.7478	-27.979
66.1192	14.7463	-27.9795
66.21	14.7449	-27.98
66.2926	14.7434	-27.9803
66.3852	14.742	-27.9807
66.4626	14.7407	-27.9803
66.554	14.7393	-27.9797
66.6385	14.7379	-27.9795
66.7208	14.7364	-27.9793
66.8124	14.735	-27.9789
66.8998	14.7336	-27.9781
66.988	14.7323	-27.9774
67.0754	14.7309	-27.9767
67.1625	14.7295	-27.976
67.2529	14.7281	-27.9752
67.3368	14.7267	-27.9746
67.4241	14.7253	-27.9736
67.5113	14.7239	-27.9722
67.6042	14.7226	-27.9707
67.689	14.7212	-27.9694
67.7758	14.7198	-27.9681
67.8604	14.7185	-27.9666
67.9492	14.7171	-27.9647
68.034	14.7157	-27.9631
68.1238	14.7143	-27.9612
68.2109	14.7129	-27.9594
68.2968	14.7115	-27.9574
68.3764	14.7102	-27.9556
68.4702	14.7088	-27.9539
68.5523	14.7074	-27.9519
68.6407	14.7061	-27.9496
68.7314	14.7047	-27.9473
68.814	14.7034	-27.9449
68.9002	14.702	-27.9423
68.9899	14.7007	-27.9396
69.0812	14.6994	-27.937
69.1674	14.6981	-27.9344
69.249	14.6967	-27.9316
69.3393	14.6954	-27.9284
69.4361	14.6941	-27.9254
69.5221	14.6928	-27.9225
69.6105	14.6915	-27.9197
69.6997	14.6902	-27.9169
69.783	14.6889	-27.9138
69.8671	14.6876	-27.9104
69.9582	14.6863	-27.9069
70.0465	14.685	-27.9032
70.1331	14.6837	-27.8997
70.2211	14.6824	-27.896
70.309	14.6811	-27.8921
70.3998	14.6798	-27.8881
70.4883	14.6785	-27.884
70.5767	14.6772	-27.8799
70.6681	14.6759	-27.8759
70.7606	14.6746	-27.8719
70.8396	14.6734	-27.8677
70.9274	14.6721	-27.8635
71.0125	14.6708	-27.859
71.1008	14.6696	-27.8547
71.19	14.6683	-27.8503
71.2791	14.667	-27.8457
71.365	14.6657	-27.8411
71.4573	14.6645	-27.836
71.5399	14.6632	-27.831
71.6342	14.662	-27.8261
71.7194	14.6607	-27.8211
71.8085	14.6595	-27.8161
71.8956	14.6582	-27.811
71.9814	14.657	-27.8058
72.0735	14.6558	-27.8008
72.1596	14.6546	-27.7955
72.244	14.6533	-27.79
72.3358	14.6521	-27.7844
72.4221	14.6509	-27.7787
72.5134	14.6497	-27.773
72.5974	14.6485	-27.7672
72.6907	14.6472	-27.7613
72.7752	14.646	-27.7553
72.8668	14.6448	-27.7493
72.9502	14.6436	-27.7432
73.0412	14.6424	-27.7371
73.1302	14.6412	-27.7313
73.2178	14.64	-27.7255
73.3033	14.6388	-27.7194
73.3898	14.6376	-27.7133
73.4799	14.6364	-27.7072
73.5687	14.6353	-27.7008
73.655	14.6341	-27.6944
73.7444	14.6329	-27.6877
73.8393	14.6317	-27.6807
73.9211	14.6305	-27.674
74.0104	14.6294	-27.6669
74.0934	14.6282	-27.6597
74.1843	14.627	-27.6525
74.2657	14.6258	-27.6451
74.3625	14.6246	-27.6379
74.4453	14.6235	-27.6309
74.5363	14.6223	-27.6236
74.6276	14.6212	-27.6161
74.7121	14.62	-27.6087
74.8037	14.6189	-27.6011
74.8865	14.6177	-27.5938
74.9724	14.6166	-27.5868
75.063	14.6155	-27.5795
75.1492	14.6143	-27.5721
75.2429	14.6132	-27.5646
75.3276	14.6121	-27.5568
75.4186	14.611	-27.5494
75.5052	14.6098	-27.5418
75.5932	14.6087	-27.5343
75.6809	14.6076	-27.5266
75.7696	14.6065	-27.5187
75.8596	14.6053	-27.5104
75.9422	14.6042	-27.5023
76.029	14.6031	-27.4941
76.1193	14.602	-27.4858
76.2103	14.6009	-27.4775
76.2965	14.5998	-27.469
76.3858	14.5987	-27.4603
76.4743	14.5976	-27.4517
76.5602	14.5965	-27.4432
76.6461	14.5954	-27.4346
76.7336	14.5943	-27.426
76.8239	14.5932	-27.4173
76.908	14.5921	-27.4087
76.9979	14.591	-27.4001
77.0889	14.5899	-27.3913
77.1803	14.5889	-27.3828
77.2587	14.5878	-27.3742
77.3465	14.5868	-27.3652
77.4391	14.5857	-27.3562
77.5304	14.5846	-27.3472
77.6146	14.5835	-27.3382
77.7021	14.5825	-27.3291
77.7924	14.5814	-27.3198
77.8742	14.5804	-27.3104
77.9634	14.5793	-27.3012
78.0503	14.5783	-27.2918
78.1411	14.5773	-27.2827
78.2283	14.5763	-27.2736
78.3127	14.5752	-27.2642
78.4013	14.5742	-27.2548
78.4863	14.5732	-27.2453
78.5758	14.5722	-27.2359
78.6598	14.5712	-27.2265
78.7514	14.5701	-27.217
78.8419	14.5691	-27.2076
78.9222	14.5681	-27.198
79.0095	14.5671	-27.1883
79.094	14.566	-27.1784
79.1868	14.565	-27.1686
79.2758	14.564	-27.1588
79.3611	14.5629	-27.1489
79.4474	14.5619	-27.139
79.5351	14.5609	-27.1292
79.6224	14.56	-27.1196
79.7111	14.5589	-27.1098
79.8019	14.5579	-27.0998
79.8852	14.5569	-27.0898
79.9713	14.5559	-27.0799
80.0573	14.555	-27.0699
80.1454	14.554	-27.06
80.2363	14.553	-27.0499
80.3241	14.552	-27.0398
80.4073	14.551	-27.0294
80.4942	14.55	-27.0191
80.5813	14.549	-27.0085
80.6661	14.5481	-26.9982
80.7527	14.5471	-26.9878
80.8402	14.5461	-26.9774
80.9286	14.5451	-26.9668
81.0136	14.5442	-26.9561
81.1058	14.5432	-26.9456
81.1872	14.5423	-26.9352
81.2756	14.5413	-26.9249
81.3581	14.5404	-26.9142
81.448	14.5395	-26.9035
81.5319	14.5385	-26.8928
81.6248	14.5376	-26.8824
81.7093	14.5366	-26.8719
81.7949	14.5357	-26.8615
81.883	14.5348	-26.8511
81.9703	14.5338	-26.8407
82.0559	14.5329	-26.8297
82.1425	14.532	-26.819
82.2283	14.531	-26.8085
82.3144	14.5301	-26.7981
82.4093	14.5291	-26.7876
82.4902	14.5282	-26.7768
82.5741	14.5273	-26.7658
82.6644	14.5264	-26.7547
82.7535	14.5254	-26.7436
82.8377	14.5245	-26.7327
82.9234	14.5236	-26.7223
83.0149	14.5227	-26.7113
83.0982	14.5218	-26.7003
83.1817	14.5209	-26.6892
83.27	14.52	-26.6781
83.3558	14.5191	-26.6673
83.4431	14.5182	-26.6566
83.5262	14.5173	-26.646
83.6147	14.5164	-26.6351
83.7028	14.5155	-26.6242
83.7888	14.5146	-26.6132
83.8726	14.5137	-26.6025
83.9536	14.5129	-26.5915
84.042	14.512	-26.5805
84.1274	14.5111	-26.5695
84.214	14.5102	-26.5584
84.2959	14.5093	-26.5471
84.3855	14.5084	-26.5361
84.4714	14.5076	-26.5252
84.5629	14.5067	-26.514
84.6454	14.5059	-26.5028
84.7291	14.5051	-26.4919
84.8166	14.5042	-26.4811
84.9051	14.5034	-26.47
84.9913	14.5025	-26.4589
85.0785	14.5017	-26.4478
85.1627	14.5008	-26.4369
85.2462	14.4999	-26.4259
85.3366	14.4991	-26.4147
85.4162	14.4982	-26.4036
85.5068	14.4973	-26.3928
85.5887	14.4965	-26.3816
85.6746	14.4956	-26.3705
85.7648	14.4947	-26.3597
85.8477	14.4939	-26.3486
85.9309	14.493	-26.3376
86.0186	14.4922	-26.3265
86.1087	14.4914	-26.3152
86.1933	14.4906	-26.3042
86.2736	14.4897	-26.2931
86.3594	14.4889	-26.2819
86.4485	14.4881	-26.2705
86.5339	14.4873	-26.2589
86.6228	14.4865	-26.2476
86.7051	14.4856	-26.2366
86.7939	14.4848	-26.2255
86.8756	14.484	-26.214
86.9636	14.4832	-26.2029
87.0488	14.4823	-26.1917
87.1347	14.4815	-26.1803
87.2233	14.4807	-26.1693
87.3043	14.4799	-26.1583
87.3928	14.4791	-26.1474
87.4828	14.4783	-26.1363
87.5666	14.4775	-26.1248
87.6462	14.4767	-26.1135
87.7338	14.4759	-26.1026
87.8188	14.4751	-26.0915
87.9031	14.4743	-26.0802
87.9894	14.4735	-26.0693
88.0698	14.4727	-26.058
88.1612	14.4719	-26.0467
88.2426	14.4711	-26.0353
88.3355	14.4703	-26.0242
88.413	14.4695	-26.013
88.4987	14.4688	-26.0019
88.5829	14.468	-25.991
88.6696	14.4672	-25.9803
88.7548	14.4664	-25.9695
88.8403	14.4657	-25.9583
88.9211	14.4649	-25.9473
89.0083	14.4641	-25.9366
89.0917	14.4633	-25.9258
89.1795	14.4626	-25.9149
89.2641	14.4618	-25.9045
89.3511	14.461	-25.8937
89.4317	14.4602	-25.8825
89.5136	14.4595	-25.8715
89.6037	14.4587	-25.8608
89.6897	14.4579	-25.85
89.777	14.4572	-25.8391
89.8557	14.4564	-25.8281
89.9406	14.4556	-25.8174
90.0317	14.4549	-25.8064
90.1166	14.4541	-25.7953
90.2009	14.4534	-25.7845
90.2875	14.4526	-25.7738
90.3718	14.4518	-25.7626
90.4539	14.4511	-25.7514
90.5394	14.4504	-25.7407
90.6239	14.4496	-25.7301
90.7081	14.4489	-25.7198
90.7941	14.4482	-25.709
90.8767	14.4474	-25.6985
90.9611	14.4467	-25.6879
91.0515	14.446	-25.6773
91.1306	14.4452	-25.6667
91.2165	14.4445	-25.6562
91.2985	14.4438	-25.6457
91.3863	14.4431	-25.6349
91.4709	14.4424	-25.6242
91.5556	14.4416	-25.6134
91.6399	14.4409	-25.6028
91.7252	14.4402	-25.5923
91.8095	14.4395	-25.5819
91.8955	14.4388	-25.5717
91.9706	14.4381	-25.5613
92.0648	14.4373	-25.5512
92.1506	14.4366	-25.5409
92.2355	14.4359	-25.5307
92.3162	14.4351	-25.5202
92.4045	14.4345	-25.5096
92.4826	14.4338	-25.4993
92.5664	14.4331	-25.489
92.6538	14.4323	-25.4787
92.7403	14.4316	-25.4685
92.8246	14.4309	-25.458
92.9115	14.4302	-25.4477
92.9956	14.4295	-25.4374
93.0808	14.4288	-25.4275
93.1666	14.4281	-25.4178
93.2471	14.4274	-25.4081
93.3345	14.4267	-25.3981
93.4186	14.426	-25.388
93.5013	14.4253	-25.3778
93.5849	14.4246	-25.3678
93.6721	14.4239	-25.3581
93.7594	14.4233	-25.3482
93.8417	14.4226	-25.3384
93.9284	14.4219	-25.3282
94.0096	14.4212	-25.3178
94.0962	14.4205	-25.3076
94.1788	14.4198	-25.2976
94.2649	14.4191	-25.2875
94.3505	14.4185	-25.2777
94.4374	14.4178	-25.268
94.5164	14.4171	-25.2582
94.6063	14.4164	-25.2483
94.687	14.4157	-25.2385
94.7714	14.4151	-25.2286
94.8519	14.4144	-25.2189
94.9439	14.4138	-25.2094
95.0234	14.4131	-25.1998
95.1073	14.4124	-25.1904
95.1901	14.4118	-25.1808
95.2733	14.4111	-25.1708
95.3649	14.4105	-25.1612
95.4487	14.4098	-25.1518
95.531	14.4092	-25.1422
95.6193	14.4085	-25.1328
95.7015	14.4078	-25.1233
95.7882	14.4072	-25.1138
95.8695	14.4065	-25.1043
95.9562	14.4059	-25.0949
96.0384	14.4052	-25.0854
96.1281	14.4045	-25.0763
96.2082	14.4039	-25.0666
96.2984	14.4032	-25.0569
96.3786	14.4026	-25.0476
96.4651	14.402	-25.0383
96.5469	14.4013	-25.0288
96.6351	14.4007	-25.0196
96.7183	14.4	-25.0102
96.805	14.3994	-25.0006
96.8868	14.3988	-24.9913
96.9688	14.3981	-24.9821
97.0576	14.3974	-24.9728
97.1438	14.3968	-24.9637
97.229	14.3962	-24.9545
97.308	14.3955	-24.9453
97.3959	14.3948	-24.9363
97.4833	14.3942	-24.9272
97.5661	14.3936	-24.9181
97.6472	14.3929	-24.9094
97.7375	14.3923	-24.9005
97.822	14.3917	-24.8915
97.9024	14.3911	-24.8827
97.9952	14.3905	-24.8738
98.0738	14.3899	-24.865
98.1598	14.3893	-24.8564
98.2448	14.3887	-24.8476
98.328	14.388	-24.8387
98.4116	14.3874	-24.8298
98.4998	14.3867	-24.8211
98.5829	14.3861	-24.8121
98.6678	14.3855	-24.8032
98.753	14.3849	-24.7944
98.84	14.3843	-24.7856
98.9243	14.3837	-24.7766
99.0077	14.3831	-24.7675
99.0908	14.3825	-24.7588
99.1749	14.3819	-24.7501
99.2587	14.3814	-24.7417
99.3446	14.3808	-24.7333
99.4321	14.3801	-24.7251
99.5134	14.3795	-24.7166
99.6005	14.3789	-24.7083
99.6859	14.3783	-24.7
99.7734	14.3777	-24.6918
99.8601	14.3771	-24.6835
99.9448	14.3765	-24.6751
100.029	14.3759	-24.6666
100.115	14.3753	-24.6578
100.196	14.3747	-24.6493
100.279	14.374	-24.6409
100.367	14.3735	-24.6328
100.45	14.3729	-24.6246
100.533	14.3723	-24.6165
100.625	14.3717	-24.6084
100.707	14.3711	-24.6001
100.786	14.3705	-24.592
100.881	14.3699	-24.5841
100.965	14.3694	-24.5763
101.045	14.3688	-24.5683
101.134	14.3683	-24.5605
101.216	14.3677	-24.5523
101.301	14.3671	-24.5441
101.385	14.3665	-24.5363
101.474	14.3659	-24.5282
101.558	14.3654	-24.5207
101.645	14.3648	-24.513
101.724	14.3642	-24.5053
101.809	14.3636	-24.4976
101.895	14.363	-24.4897
101.987	14.3625	-24.4816
102.064	14.3619	-24.4739
102.154	14.3613	-24.4663
102.242	14.3607	-24.4584
102.322	14.3602	-24.4509
102.403	14.3595	-24.4432
102.488	14.359	-24.4355
102.577	14.3584	-24.4275
102.66	14.3578	-24.4197
102.744	14.3573	-24.412
102.831	14.3567	-24.4043
102.914	14.3561	-24.3967
103.002	14.3555	-24.3888
103.085	14.355	-24.3812
103.17	14.3544	-24.3734
103.257	14.3539	-24.3659
103.345	14.3533	-24.3586
103.43	14.3527	-24.3515
103.512	14.3522	-24.3442
103.597	14.3516	-24.3368
103.686	14.3511	-24.3296
103.766	14.3505	-24.322
103.852	14.35	-24.315
103.939	14.3494	-24.3076
104.024	14.3489	-24.3001
104.104	14.3483	-24.2927
104.191	14.3478	-24.2852
104.277	14.3473	-24.2776
104.359	14.3467	-24.2704
104.447	14.3462	-24.2632
104.534	14.3457	-24.2563
104.613	14.3451	-24.2492
104.704	14.3446	-24.242
104.784	14.344	-24.2352
104.874	14.3435	-24.2282
104.958	14.343	-24.2212
105.042	14.3424	-24.2143
105.129	14.3419	-24.2076
105.215	14.3414	-24.2007
105.298	14.3408	-24.194
105.376	14.3403	-24.1869
105.467	14.3397	-24.18
105.551	14.3392	-24.173
105.638	14.3387	-24.166
105.724	14.3381	-24.1591
105.807	14.3376	-24.152
105.892	14.3371	-24.1449
105.975	14.3365	-24.138
106.065	14.336	-24.1311
106.144	14.3354	-24.1243
106.235	14.3349	-24.1174
106.317	14.3344	-24.1109
106.403	14.3338	-24.1042
106.49	14.3333	-24.0977
106.576	14.3328	-24.0913
106.659	14.3323	-24.0851
106.747	14.3317	-24.0788
106.831	14.3312	-24.0724
106.919	14.3307	-24.0658
107.004	14.3301	-24.0591
107.084	14.3296	-24.0529
107.173	14.3291	-24.0465
107.253	14.3286	-24.04
107.341	14.3281	-24.0335
107.424	14.3276	-24.0269
107.513	14.327	-24.0204
107.598	14.3265	-24.0138
107.679	14.326	-24.0071
107.766	14.3255	-24.0004
107.854	14.325	-23.9938
107.936	14.3245	-23.9872
108.025	14.324	-23.9807
108.113	14.3234	-23.9742
108.199	14.323	-23.9674
108.281	14.3224	-23.9608
108.363	14.3219	-23.9544
108.447	14.3214	-23.9482
108.536	14.3209	-23.9422
108.617	14.3204	-23.9365
108.702	14.3199	-23.9307
108.791	14.3194	-23.9248
108.87	14.3189	-23.9188
108.959	14.3184	-23.9129
109.045	14.3179	-23.9073
109.134	14.3174	-23.9018
109.216	14.3169	-23.8962
109.304	14.3164	-23.8902
109.39	14.3159	-23.8846
109.475	14.3154	-23.8787
109.557	14.3149	-23.8728
109.64	14.3144	-23.8666
109.722	14.3138	-23.8605
109.809	14.3134	-23.8548
109.893	14.3129	-23.8491
109.978	14.3124	-23.8432
110.07	14.3119	-23.8373
110.151	14.3114	-23.8318
110.238	14.3109	-23.8257
110.324	14.3104	-23.8195
110.408	14.3099	-23.8138
110.496	14.3094	-23.8082
110.58	14.3089	-23.8025
110.668	14.3084	-23.7967
110.75	14.3079	-23.7907
110.833	14.3074	-23.785
110.921	14.3069	-23.7793
111.004	14.3064	-23.7732
111.088	14.306	-23.7674
111.177	14.3055	-23.7622
111.258	14.305	-23.7568
111.343	14.3045	-23.7512
111.427	14.304	-23.7456
111.515	14.3035	-23.7401
111.597	14.303	-23.7348
111.685	14.3026	-23.7294
111.774	14.302	-23.7238
111.852	14.3016	-23.7186
111.941	14.3011	-23.7133
112.03	14.3006	-23.7076
112.115	14.3002	-23.7018
112.197	14.2997	-23.6965
112.285	14.2993	-23.6913
112.371	14.2988	-23.6859
112.45	14.2983	-23.6803
112.535	14.2978	-23.675
112.62	14.2973	-23.6699
112.707	14.2969	-23.6647
112.788	14.2964	-23.6595
112.874	14.2959	-23.6543
112.963	14.2954	-23.6491
113.045	14.2949	-23.6439
113.128	14.2944	-23.6386
113.216	14.294	-23.6333
113.305	14.2935	-23.6283
113.386	14.2931	-23.623
113.475	14.2926	-23.6176
113.558	14.2921	-23.6124
113.645	14.2917	-23.6071
113.726	14.2912	-23.6019
113.814	14.2907	-23.5966
113.897	14.2903	-23.5915
113.983	14.2898	-23.5863
114.071	14.2894	-23.5814
114.154	14.2889	-23.5765
114.244	14.2883	-23.5715
114.322	14.2879	-23.5665
114.412	14.2874	-23.5614
114.495	14.287	-23.5565
114.583	14.2865	-23.5518
114.667	14.286	-23.5475
114.747	14.2856	-23.5429
114.835	14.2851	-23.538
114.921	14.2846	-23.5332
115.01	14.2842	-23.5283
115.088	14.2838	-23.5236
115.18	14.2833	-23.5191
115.261	14.2829	-23.5148
115.348	14.2824	-23.5101
115.431	14.282	-23.5053
115.518	14.2815	-23.5003
115.601	14.2811	-23.4952
115.687	14.2806	-23.4903
115.769	14.2802	-23.4855
115.855	14.2797	-23.4809
115.939	14.2793	-23.476
116.021	14.2788	-23.4709
116.11	14.2783	-23.4657
116.195	14.2778	-23.4609
116.282	14.2773	-23.456
116.364	14.2769	-23.4513
116.443	14.2764	-23.447
116.531	14.276	-23.4426
116.617	14.2755	-23.4379
116.699	14.2751	-23.4332
116.789	14.2746	-23.4287
116.875	14.2741	-23.4244
116.956	14.2737	-23.4202
117.044	14.2733	-23.4159
117.13	14.2729	-23.4115
117.213	14.2724	-23.4071
117.297	14.272	-23.4026
117.384	14.2715	-23.3981
117.469	14.2711	-23.3939
117.55	14.2707	-23.3898
117.631	14.2703	-23.3854
117.718	14.2698	-23.3809
117.805	14.2693	-23.3764
117.89	14.2689	-23.372
117.975	14.2684	-23.3678
118.062	14.2679	-23.3634
118.144	14.2675	-23.3591
118.227	14.267	-23.3549
118.313	14.2666	-23.3504
118.398	14.2661	-23.3458
118.481	14.2656	-23.3417
118.566	14.2652	-23.3377
118.65	14.2648	-23.3337
118.734	14.2644	-23.3294
118.826	14.2639	-23.3253
118.904	14.2635	-23.3212
118.989	14.2631	-23.3169
119.073	14.2627	-23.3127
119.155	14.2622	-23.3087
119.245	14.2618	-23.3047
119.326	14.2614	-23.3008
119.413	14.261	-23.2966
119.502	14.2605	-23.2925
119.584	14.2601	-23.2886
119.669	14.2596	-23.2843
119.752	14.2592	-23.2802
119.838	14.2587	-23.2763
119.919	14.2583	-23.2722
120.009	14.2579	-23.268
120.093	14.2575	-23.2639
120.173	14.257	-23.2597
120.261	14.2566	-23.2554
120.342	14.2562	-23.2513
120.43	14.2557	-23.2473
120.516	14.2553	-23.2436
120.6	14.2549	-23.2397
120.681	14.2544	-23.2359
120.764	14.254	-23.2321
120.854	14.2536	-23.2283
120.938	14.2531	-23.2244
121.022	14.2527	-23.2206
121.108	14.2522	-23.217
121.188	14.2518	-23.2131
121.275	14.2513	-23.2091
121.357	14.2509	-23.2053
121.443	14.2505	-23.2016
121.531	14.2501	-23.1979
121.612	14.2496	-23.194
121.698	14.2492	-23.19
121.778	14.2488	-23.1863
121.864	14.2484	-23.1827
121.948	14.248	-23.179
122.035	14.2476	-23.1752
122.116	14.2471	-23.1716
122.202	14.2467	-23.1681
122.29	14.2463	-23.1643
122.371	14.2459	-23.1604
122.461	14.2455	-23.1569
122.549	14.2451	-23.1534
122.63	14.2446	-23.1496
122.714	14.2442	-23.1457
122.799	14.2438	-23.1421
122.888	14.2433	-23.1386
122.968	14.243	-23.1351
123.054	14.2425	-23.1311
123.137	14.2422	-23.1274
123.226	14.2417	-23.124
123.314	14.2413	-23.1202
123.39	14.2409	-23.1165
123.475	14.2405	-23.113
123.561	14.2401	-23.1096
123.645	14.2397	-23.1059
123.728	14.2393	-23.1025
123.812	14.2389	-23.0989
123.895	14.2385	-23.0955
123.985	14.2381	-23.0919
124.067	14.2377	-23.0882
124.152	14.2373	-23.0849
124.235	14.2369	-23.0815
124.321	14.2364	-23.0783
124.406	14.236	-23.075
124.487	14.2356	-23.0717
124.572	14.2352	-23.0682
124.656	14.2348	-23.0649
124.743	14.2344	-23.0614
124.822	14.234	-23.0583
124.907	14.2336	-23.0548
124.993	14.2332	-23.0511
125.081	14.2328	-23.0478
125.165	14.2324	-23.0443
125.246	14.232	-23.0407
125.33	14.2316	-23.037
125.412	14.2312	-23.0333
125.499	14.2308	-23.0295
125.588	14.2304	-23.0257
125.668	14.23	-23.0221
125.753	14.2295	-23.0186
125.838	14.2291	-23.0151
125.926	14.2287	-23.0114
126.007	14.2283	-23.0079
126.092	14.2279	-23.0045
126.178	14.2274	-23.0012
126.263	14.2271	-22.9979
126.344	14.2267	-22.9948
126.428	14.2263	-22.9916
126.515	14.2259	-22.9886
126.598	14.2256	-22.9854
126.683	14.2252	-22.9821
126.764	14.2248	-22.979
126.85	14.2244	-22.976
126.928	14.224	-22.9726
127.018	14.2236	-22.9693
127.1	14.2232	-22.9661
127.182	14.2228	-22.9629
127.267	14.2224	-22.9596
127.354	14.222	-22.9562
127.436	14.2217	-22.9529
127.524	14.2213	-22.95
127.609	14.2209	-22.947
127.693	14.2205	-22.9438
127.777	14.2201	-22.9406
127.859	14.2198	-22.9375
127.943	14.2194	-22.9344
128.03	14.219	-22.9314
128.11	14.2186	-22.9284
128.2	14.2182	-22.9253
128.279	14.2178	-22.9225
128.367	14.2174	-22.9192
128.449	14.217	-22.9159
128.533	14.2166	-22.9125
128.614	14.2162	-22.9092
128.701	14.2158	-22.9061
128.784	14.2154	-22.9031
128.875	14.215	-22.8999
128.958	14.2146	-22.8968
129.04	14.2142	-22.894
129.121	14.2138	-22.8907
129.208	14.2134	-22.8878
129.289	14.2131	-22.8849
129.374	14.2127	-22.8821
129.457	14.2123	-22.8796
129.546	14.2119	-22.877
129.63	14.2116	-22.8741
129.716	14.2112	-22.8713
129.798	14.2108	-22.8685
129.882	14.2104	-22.8653
129.962	14.21	-22.8624
130.05	14.2096	-22.8596
130.137	14.2092	-22.8567
130.223	14.2088	-22.8537
130.303	14.2085	-22.8507
130.39	14.2081	-22.8478
130.472	14.2077	-22.845
130.556	14.2073	-22.8425
130.64	14.2069	-22.8397
130.73	14.2065	-22.837
130.81	14.2061	-22.8344
130.894	14.2057	-22.8317
130.977	14.2053	-22.8291
131.06	14.2049	-22.8267
131.145	14.2045	-22.8241
131.235	14.2041	-22.8212
131.314	14.2037	-22.8186
131.401	14.2034	-22.8159
131.482	14.203	-22.8134
131.568	14.2026	-22.8109
131.647	14.2022	-22.8086
131.737	14.2018	-22.8061
131.817	14.2015	-22.8036
131.905	14.2011	-22.8013
131.984	14.2007	-22.7991
132.074	14.2003	-22.7971
132.15	14.1999	-22.7948
132.237	14.1996	-22.7924
132.317	14.1991	-22.7901
132.406	14.1988	-22.7882
132.489	14.1984	-22.7859
132.577	14.198	-22.7838
132.662	14.1976	-22.7819
132.744	14.1972	-22.78
132.825	14.1968	-22.7782
132.91	14.1964	-22.7763
132.995	14.196	-22.7745
133.079	14.1956	-22.773
133.161	14.1952	-22.7715
133.244	14.1948	-22.7698
133.33	14.1944	-22.7682
133.417	14.194	-22.7668
133.496	14.1936	-22.7652
133.58	14.1932	-22.7637
133.664	14.1928	-22.7621
133.75	14.1924	-22.7608
133.834	14.192	-22.7594
133.917	14.1916	-22.758
134.004	14.1912	-22.7566
134.084	14.1907	-22.7557
134.168	14.1903	-22.7547
134.253	14.1899	-22.7534
134.335	14.1895	-22.7524
134.419	14.1891	-22.7516
134.504	14.1887	-22.7507
134.587	14.1882	-22.7497
134.672	14.1878	-22.7488
134.757	14.1873	-22.7483
134.838	14.1869	-22.7477
134.926	14.1865	-22.7472
135.01	14.186	-22.7469
135.091	14.1856	-22.7469
135.168	14.1851	-22.7469
135.255	14.1846	-22.7471
135.338	14.1841	-22.7476
135.427	14.1837	-22.7483
135.51	14.1832	-22.7493
135.592	14.1827	-22.7504
135.673	14.1822	-22.7514
135.762	14.1817	-22.7528
135.844	14.1812	-22.7542
135.928	14.1807	-22.7557
136.014	14.1802	-22.7573
136.092	14.1797	-22.7589
136.175	14.1792	-22.7609
136.263	14.1787	-22.7628
136.342	14.1782	-22.7646
136.425	14.1776	-22.7669
136.51	14.1771	-22.7693
136.591	14.1765	-22.7718
136.674	14.176	-22.7748
136.761	14.1754	-22.7778
136.841	14.1749	-22.7809
136.93	14.1743	-22.7844
137.012	14.1737	-22.7884
137.092	14.1731	-22.793
137.179	14.1725	-22.7978
137.261	14.1718	-22.8027
137.345	14.1712	-22.8076
137.427	14.1706	-22.813
137.507	14.17	-22.8185
137.591	14.1693	-22.8247
137.674	14.1686	-22.831
137.756	14.1679	-22.8376
137.839	14.1672	-22.8442
137.919	14.1665	-22.8506
138.002	14.1658	-22.8577
138.086	14.1651	-22.8647
138.168	14.1644	-22.8721
138.254	14.1637	-22.8794
138.34	14.163	-22.8867
138.421	14.1623	-22.8941
138.504	14.1616	-22.9018
138.583	14.161	-22.9089
138.67	14.1603	-22.9162
138.754	14.1597	-22.9234
138.84	14.159	-22.9301
138.921	14.1584	-22.9363
139.002	14.1578	-22.942
139.086	14.1572	-22.9472
139.175	14.1566	-22.9522
139.257	14.156	-22.9563
139.34	14.1555	-22.9598
139.423	14.155	-22.9628
139.506	14.1545	-22.9651
139.584	14.154	-22.9669
139.669	14.1535	-22.968
139.75	14.1531	-22.9689
139.835	14.1526	-22.9696
139.918	14.1522	-22.9703
140.007	14.1518	-22.9702
140.087	14.1515	-22.9694
140.174	14.1511	-22.9683
140.254	14.1507	-22.9667
140.339	14.1503	-22.9647
140.423	14.1499	-22.9623
140.513	14.1496	-22.9594
140.59	14.1492	-22.9562
140.679	14.1489	-22.9526
140.762	14.1485	-22.9483
140.851	14.1482	-22.9441
140.935	14.1478	-22.9397
141.02	14.1475	-22.935
141.1	14.1472	-22.9303
141.187	14.1469	-22.9255
141.27	14.1466	-22.9203
141.358	14.1463	-22.9155
141.442	14.146	-22.9106
141.526	14.1457	-22.9051
141.606	14.1455	-22.8996
141.689	14.1452	-22.8939
141.778	14.1449	-22.8883
141.86	14.1446	-22.8827
141.945	14.1443	-22.8769
142.03	14.144	-22.871
142.116	14.1436	-22.8653
142.202	14.1434	-22.8593
142.288	14.1431	-22.8531
142.373	14.1428	-22.8471
142.452	14.1425	-22.8413
142.535	14.1422	-22.8352
142.621	14.1419	-22.8291
142.706	14.1416	-22.823
142.794	14.1413	-22.8169
142.876	14.141	-22.8109
142.96	14.1408	-22.8047
143.048	14.1405	-22.7986
143.132	14.1402	-22.7927
143.216	14.1399	-22.7867
143.3	14.1396	-22.7803
143.384	14.1394	-22.7742
143.467	14.1391	-22.768
143.558	14.1388	-22.7618
143.641	14.1385	-22.7558
143.723	14.1383	-22.7494
143.808	14.138	-22.7435
143.894	14.1378	-22.7376
143.979	14.1375	-22.7314
144.059	14.1372	-22.7252
144.148	14.137	-22.7194
144.227	14.1367	-22.7138
144.318	14.1364	-22.7083
144.395	14.1362	-22.7028
144.478	14.1359	-22.6971
144.567	14.1356	-22.6915
144.65	14.1354	-22.6854
144.74	14.1351	-22.6797
144.818	14.1348	-22.6738
144.906	14.1346	-22.6682
144.99	14.1343	-22.6624
145.074	14.134	-22.6564
145.157	14.1338	-22.6503
145.247	14.1335	-22.6441
145.328	14.1332	-22.6382
145.415	14.1329	-22.6325
145.5	14.1327	-22.6269
145.585	14.1324	-22.6209
145.668	14.1322	-22.6154
145.751	14.1319	-22.61
145.838	14.1317	-22.6044
145.921	14.1314	-22.5989
146.007	14.1312	-22.5935
146.097	14.1309	-22.5882
146.176	14.1307	-22.5828
146.259	14.1305	-22.5774
146.346	14.1302	-22.5722
146.431	14.13	-22.567
146.514	14.1297	-22.5615
146.598	14.1295	-22.556
146.68	14.1292	-22.5506
146.766	14.129	-22.5451
146.851	14.1287	-22.5398
146.935	14.1285	-22.5344
147.019	14.1282	-22.5291
147.112	14.1279	-22.5241
147.196	14.1277	-22.519
147.277	14.1275	-22.5139
147.361	14.1273	-22.5092
147.448	14.1271	-22.5043
147.533	14.1268	-22.4995
147.615	14.1266	-22.4948
147.7	14.1264	-22.4899
147.785	14.1262	-22.4851
147.871	14.126	-22.4805
147.952	14.1258	-22.4754
148.034	14.1255	-22.4705
148.122	14.1252	-22.4656
148.207	14.125	-22.4606
148.291	14.1247	-22.4556
148.37	14.1245	-22.4506
148.458	14.1242	-22.4457
148.543	14.124	-22.4411
148.627	14.1237	-22.4365
148.709	14.1235	-22.4317
148.796	14.1233	-22.4271
148.881	14.1231	-22.4224
148.965	14.1228	-22.4178
149.051	14.1226	-22.4132
149.129	14.1224	-22.4089
149.214	14.1221	-22.4045
149.301	14.1219	-22.3998
149.386	14.1217	-22.3955
149.471	14.1215	-22.3911
149.554	14.1213	-22.3866
149.637	14.1211	-22.3822
149.722	14.1209	-22.3776
149.809	14.1206	-22.3732
149.891	14.1204	-22.3687
149.976	14.1202	-22.3642
150.058	14.12	-22.3598
150.141	14.1197	-22.3557
150.224	14.1195	-22.3511
150.316	14.1192	-22.3465
150.4	14.119	-22.3422
150.485	14.1188	-22.3378
150.572	14.1186	-22.334
150.656	14.1184	-22.33
150.739	14.1181	-22.3258
150.823	14.1178	-22.3218
150.91	14.1177	-22.3179
150.991	14.1174	-22.3139
151.076	14.1173	-22.31
151.16	14.1171	-22.3061
151.247	14.1168	-22.3022
151.332	14.1166	-22.2984
151.409	14.1164	-22.2945
151.495	14.1162	-22.2906
151.581	14.116	-22.2868
151.667	14.1158	-22.2828
151.75	14.1156	-22.2789
151.831	14.1154	-22.2749
151.92	14.1152	-22.2712
152.004	14.115	-22.2673
152.08	14.1147	-22.2637
152.168	14.1145	-22.2598
152.256	14.1143	-22.2561
152.339	14.1141	-22.2526
152.42	14.1139	-22.2489
152.505	14.1136	-22.2454
152.592	14.1134	-22.2418
152.677	14.1132	-22.2386
152.759	14.113	-22.235
152.844	14.1128	-22.2314
152.935	14.1125	-22.2277
153.014	14.1123	-22.2239
153.099	14.1121	-22.2201
153.184	14.1119	-22.2166
153.266	14.1117	-22.2132
153.35	14.1115	-22.2098
153.431	14.1113	-22.2063
153.518	14.1111	-22.2026
153.603	14.1109	-22.199
153.686	14.1107	-22.1957
153.767	14.1106	-22.1923
153.86	14.1104	-22.1891
153.944	14.1102	-22.1857
154.028	14.11	-22.1822
154.113	14.1098	-22.1789
154.196	14.1096	-22.1758
154.281	14.1094	-22.1727
154.367	14.1092	-22.1696
154.445	14.109	-22.1664
154.532	14.1088	-22.1631
154.615	14.1085	-22.16
154.697	14.1083	-22.157
154.782	14.1081	-22.1542
154.87	14.1079	-22.1511
154.95	14.1077	-22.148
155.033	14.1075	-22.145
155.12	14.1073	-22.142
155.207	14.1071	-22.139
155.288	14.1068	-22.1358
155.372	14.1066	-22.1327
155.456	14.1064	-22.1299
155.541	14.1061	-22.1269
155.626	14.1059	-22.124
155.707	14.1058	-22.1212
155.797	14.1056	-22.1183
155.878	14.1053	-22.1153
155.963	14.1052	-22.1125
156.049	14.105	-22.1097
156.131	14.1048	-22.1072
156.215	14.1046	-22.1047
156.3	14.1045	-22.102
156.379	14.1043	-22.0994
156.463	14.1041	-22.0965
156.554	14.1039	-22.0937
156.635	14.1037	-22.091
156.719	14.1036	-22.0882
156.807	14.1034	-22.085
156.887	14.1032	-22.0822
156.972	14.103	-22.079
157.054	14.1028	-22.0759
157.144	14.1026	-22.0729
157.222	14.1023	-22.0699
157.307	14.1021	-22.0668
157.396	14.1019	-22.064
157.479	14.1018	-22.0612
157.565	14.1015	-22.0585
157.644	14.1014	-22.0559
157.731	14.1012	-22.0532
157.815	14.101	-22.0508
157.904	14.1008	-22.0482
157.982	14.1006	-22.0454
158.064	14.1004	-22.0426
158.148	14.1002	-22.04
158.233	14.1	-22.0374
158.316	14.0998	-22.0345
158.402	14.0996	-22.0317
158.488	14.0994	-22.0291
158.569	14.0992	-22.0269
158.655	14.099	-22.0247
158.735	14.0988	-22.0225
158.822	14.0986	-22.0203
158.907	14.0984	-22.0179
158.993	14.0982	-22.0158
159.075	14.098	-22.0136
159.159	14.0978	-22.0114
159.245	14.0977	-22.0094
159.328	14.0975	-22.0073
159.414	14.0973	-22.0045
159.496	14.0972	-22.0016
159.579	14.097	-21.999
159.665	14.0969	-21.9966
159.745	14.0967	-21.9946
159.828	14.0965	-21.9922
159.917	14.0963	-21.9899
159.996	14.0962	-21.9877
160.082	14.096	-21.9854
160.164	14.0958	-21.983
160.245	14.0956	-21.9809
160.332	14.0954	-21.979
160.413	14.0952	-21.977
160.502	14.095	-21.9746
160.589	14.0948	-21.9724
160.673	14.0946	-21.9702
160.752	14.0945	-21.9679
160.836	14.0943	-21.9654
160.921	14.0942	-21.963
161.007	14.094	-21.9607
161.089	14.0938	-21.9583
161.173	14.0936	-21.9562
161.262	14.0934	-21.9539
161.342	14.0933	-21.9517
161.429	14.0931	-21.9492
161.508	14.093	-21.9471
161.595	14.0927	-21.9449
161.678	14.0925	-21.9427
161.764	14.0923	-21.9408
161.848	14.0921	-21.9389
161.932	14.092	-21.9371
162.019	14.0918	-21.9353
162.103	14.0916	-21.9335
162.184	14.0914	-21.9316
162.268	14.0912	-21.9299
162.355	14.091	-21.9278
162.436	14.0909	-21.926
162.522	14.0907	-21.9244
162.605	14.0905	-21.9224
162.691	14.0903	-21.9203
162.774	14.0901	-21.918
162.855	14.09	-21.9156
162.943	14.0899	-21.9135
163.025	14.0897	-21.9114
163.109	14.0895	-21.9095
163.191	14.0893	-21.9075
163.275	14.0891	-21.9054
163.357	14.0889	-21.9035
163.443	14.0888	-21.9018
163.528	14.0886	-21.9002
163.612	14.0885	-21.8987
163.696	14.0883	-21.8972
163.78	14.0881	-21.8957
163.863	14.0879	-21.8939
163.947	14.0878	-21.8919
164.033	14.0876	-21.8902
164.116	14.0875	-21.8887
164.2	14.0873	-21.8869
164.279	14.0871	-21.8852
164.366	14.087	-21.8832
164.447	14.0868	-21.8814
164.534	14.0867	-21.8795
164.616	14.0865	-21.8776
164.697	14.0864	-21.8758
164.783	14.0862	-21.8741
164.865	14.086	-21.8725
164.95	14.0858	-21.8703
165.038	14.0856	-21.8687
165.12	14.0854	-21.8673
165.203	14.0852	-21.8658
165.284	14.0851	-21.8642
165.372	14.0849	-21.8627
165.452	14.0847	-21.8612
165.538	14.0846	-21.8596
165.62	14.0844	-21.858
165.706	14.0843	-21.8562
165.79	14.0842	-21.8547
165.876	14.084	-21.8529
165.959	14.0839	-21.8511
166.045	14.0837	-21.8495
166.129	14.0836	-21.8478
166.211	14.0834	-21.8461
166.294	14.0832	-21.8445
166.377	14.083	-21.8432
166.46	14.0828	-21.8417
166.548	14.0827	-21.8403
166.631	14.0825	-21.8391
166.718	14.0823	-21.8377
166.799	14.0821	-21.836
166.884	14.0819	-21.8344
166.968	14.0818	-21.8328
167.05	14.0816	-21.8312
167.14	14.0815	-21.8299
167.223	14.0813	-21.8286
167.304	14.0812	-21.8273
167.383	14.081	-21.826
167.471	14.0809	-21.8245
167.556	14.0807	-21.8233
167.639	14.0806	-21.8222
167.722	14.0805	-21.8208
167.805	14.0803	-21.8196
167.891	14.0801	-21.8184
167.968	14.08	-21.8169
168.055	14.0798	-21.8153
168.141	14.0797	-21.814
168.225	14.0795	-21.8126
168.305	14.0793	-21.8114
168.389	14.0791	-21.8098
168.476	14.079	-21.8083
168.563	14.0788	-21.8073
168.643	14.0787	-21.8061
168.732	14.0785	-21.8052
168.813	14.0784	-21.8041
168.892	14.0782	-21.803
168.98	14.078	-21.8018
169.057	14.0779	-21.8005
169.148	14.0777	-21.7993
169.23	14.0775	-21.7979
169.313	14.0774	-21.7967
169.394	14.0773	-21.7953
169.48	14.0771	-21.7938
169.566	14.0769	-21.7921
169.651	14.0768	-21.7907
169.731	14.0766	-21.7895
169.81	14.0765	-21.7887
169.901	14.0763	-21.7877
169.98	14.0761	-21.7865
170.06	14.076	-21.7856
170.148	14.0758	-21.7847
170.23	14.0757	-21.7837
170.316	14.0755	-21.7827
170.397	14.0753	-21.782
170.483	14.0752	-21.7812
170.57	14.075	-21.7801
170.649	14.0749	-21.7787
170.734	14.0748	-21.7775
170.816	14.0746	-21.7765
170.901	14.0745	-21.7754
170.985	14.0743	-21.7742
171.072	14.0741	-21.773
171.155	14.074	-21.7718
171.241	14.0738	-21.7704
171.322	14.0736	-21.7691
171.414	14.0734	-21.7678
171.491	14.0733	-21.767
171.577	14.0731	-21.7659
171.658	14.073	-21.7647
171.742	14.0728	-21.7639
171.826	14.0726	-21.7629
171.912	14.0724	-21.762
171.993	14.0723	-21.7614
172.076	14.0721	-21.7607
172.16	14.0719	-21.7601
172.247	14.0718	-21.7593
172.328	14.0716	-21.7585
172.412	14.0715	-21.7577
172.493	14.0713	-21.7572
172.581	14.0712	-21.7565
172.665	14.071	-21.7557
172.746	14.0709	-21.7551
172.833	14.0708	-21.7544
172.913	14.0706	-21.7534
172.997	14.0705	-21.7524
173.085	14.0703	-21.7516
173.162	14.0701	-21.751
173.249	14.07	-21.7501
173.329	14.0699	-21.7493
173.416	14.0697	-21.7482
173.497	14.0695	-21.7473
173.584	14.0694	-21.7464
173.665	14.0692	-21.7456
173.754	14.0691	-21.7448
173.836	14.0689	-21.744
173.922	14.0687	-21.7431
174.005	14.0686	-21.7421
174.089	14.0685	-21.7414
174.172	14.0683	-21.7403
174.252	14.0681	-21.7398
174.34	14.068	-21.7394
174.422	14.0678	-21.7387
174.508	14.0676	-21.7378
174.587	14.0675	-21.7368
174.675	14.0674	-21.7359
174.76	14.0673	-21.7352
174.843	14.0671	-21.7345
174.924	14.0669	-21.7337
175.005	14.0668	-21.7329
175.092	14.0666	-21.732
175.176	14.0665	-21.7311
175.26	14.0664	-21.7303
175.345	14.0662	-21.7295
175.426	14.066	-21.7292
175.512	14.0659	-21.7287
175.594	14.0657	-21.7279
175.68	14.0656	-21.7269
175.764	14.0655	-21.7262
175.845	14.0653	-21.7257
175.928	14.0652	-21.725
176.016	14.0651	-21.7239
176.094	14.0649	-21.7231
176.175	14.0648	-21.7223
176.266	14.0647	-21.7215
176.347	14.0645	-21.721
176.431	14.0643	-21.7203
176.513	14.0642	-21.7195
176.597	14.064	-21.719
176.682	14.0639	-21.7186
176.766	14.0637	-21.718
176.851	14.0635	-21.7177
176.935	14.0634	-21.7172
177.022	14.0632	-21.7167
177.105	14.063	-21.7161
177.185	14.0629	-21.7155
177.268	14.0627	-21.7152
177.357	14.0625	-21.7149
177.436	14.0624	-21.7142
177.519	14.0622	-21.7132
177.6	14.062	-21.7127
177.687	14.0619	-21.7118
177.774	14.0618	-21.7111
177.851	14.0617	-21.7108
177.934	14.0615	-21.7104
178.021	14.0614	-21.7098
178.108	14.0612	-21.709
[truncated: 9,771 more rows]

## Sheet: FTIR( before and after Adsorpt)
Wave Number	Before Adsorption	After Adsorption (Basic Yellow Dye)
cm-1	%T
4000	68.64	46.55
3999	68.63	46.54
3998	68.61	46.52
3997	68.6	46.51
3996	68.59	46.49
3995	68.58	46.48
3994	68.57	46.47
3993	68.56	46.45
3992	68.55	46.44
3991	68.54	46.42
3990	68.53	46.4
3989	68.52	46.39
3988	68.51	46.37
3987	68.51	46.36
3986	68.5	46.34
3985	68.49	46.33
3984	68.48	46.31
3983	68.47	46.3
3982	68.46	46.28
3981	68.45	46.27
3980	68.45	46.25
3979	68.44	46.24
3978	68.43	46.23
3977	68.42	46.21
3976	68.41	46.2
3975	68.4	46.19
3974	68.39	46.17
3973	68.38	46.16
3972	68.37	46.15
3971	68.37	46.13
3970	68.36	46.12
3969	68.35	46.11
3968	68.34	46.09
3967	68.33	46.08
3966	68.32	46.08
3965	68.31	46.07
3964	68.29	46.06
3963	68.27	46.06
3962	68.26	46.05
3961	68.24	46.05
3960	68.22	46.05
3959	68.19	46.05
3958	68.17	46.05
3957	68.14	46.05
3956	68.12	46.05
3955	68.09	46.06
3954	68.06	46.06
3953	68.03	46.06
3952	68.01	46.06
3951	67.98	46.06
3950	67.95	46.06
3949	67.93	46.05
3948	67.91	46.05
3947	67.89	46.04
3946	67.87	46.04
3945	67.85	46.03
3944	67.83	46.02
3943	67.81	46.01
3942	67.8	46
3941	67.78	45.99
3940	67.77	45.98
3939	67.75	45.97
3938	67.73	45.96
3937	67.71	45.95
3936	67.69	45.95
3935	67.67	45.95
3934	67.64	45.95
3933	67.62	45.95
3932	67.59	45.94
3931	67.57	45.94
3930	67.55	45.94
3929	67.53	45.93
3928	67.52	45.92
3927	67.5	45.9
3926	67.5	45.88
3925	67.49	45.87
3924	67.49	45.85
3923	67.48	45.83
3922	67.48	45.81
3921	67.47	45.79
3920	67.46	45.78
3919	67.46	45.77
3918	67.44	45.76
3917	67.43	45.75
3916	67.4	45.75
3915	67.38	45.76
3914	67.34	45.76
3913	67.31	45.77
3912	67.27	45.79
3911	67.22	45.81
3910	67.16	45.84
3909	67.1	45.88
3908	67.03	45.91
3907	66.96	45.94
3906	66.89	45.97
3905	66.83	46
3904	66.77	46.02
3903	66.72	46.04
3902	66.68	46.04
3901	66.65	46.04
3900	66.62	46.03
3899	66.61	46.02
3898	66.59	46.01
3897	66.58	46
3896	66.57	45.99
3895	66.57	45.97
3894	66.57	45.95
3893	66.57	45.93
3892	66.57	45.91
3891	66.58	45.89
3890	66.58	45.88
3889	66.58	45.87
3888	66.58	45.86
3887	66.57	45.86
3886	66.55	45.86
3885	66.53	45.88
3884	66.5	45.9
3883	66.47	45.92
3882	66.43	45.94
3881	66.4	45.96
3880	66.36	45.98
3879	66.32	46
3878	66.28	46.02
3877	66.24	46.04
3876	66.2	46.05
3875	66.16	46.07
3874	66.13	46.09
3873	66.09	46.1
3872	66.05	46.12
3871	66.02	46.13
3870	65.98	46.14
3869	65.94	46.16
3868	65.9	46.17
3867	65.86	46.17
3866	65.83	46.17
3865	65.79	46.17
3864	65.76	46.16
3863	65.73	46.16
3862	65.71	46.14
3861	65.69	46.13
3860	65.67	46.13
3859	65.65	46.12
3858	65.63	46.11
3857	65.6	46.11
3856	65.58	46.1
3855	65.56	46.1
3854	65.54	46.08
3853	65.53	46.07
3852	65.53	46.05
3851	65.52	46.03
3850	65.52	46.02
3849	65.52	46.01
3848	65.52	46
3847	65.52	46
3846	65.52	46
3845	65.51	46
3844	65.5	46.01
3843	65.49	46.01
3842	65.49	46
3841	65.49	45.99
3840	65.49	45.98
3839	65.5	45.96
3838	65.51	45.95
3837	65.53	45.93
3836	65.54	45.92
3835	65.55	45.9
3834	65.56	45.89
3833	65.56	45.88
3832	65.57	45.87
3831	65.57	45.85
3830	65.58	45.83
3829	65.58	45.81
3828	65.59	45.79
3827	65.6	45.77
3826	65.62	45.75
3825	65.63	45.73
3824	65.64	45.7
3823	65.65	45.68
3822	65.66	45.65
3821	65.67	45.63
3820	65.69	45.61
3819	65.7	45.59
3818	65.71	45.56
3817	65.73	45.52
3816	65.76	45.49
3815	65.78	45.47
3814	65.79	45.45
3813	65.8	45.44
3812	65.82	45.42
3811	65.83	45.4
3810	65.83	45.39
3809	65.84	45.37
3808	65.85	45.36
3807	65.85	45.34
3806	65.86	45.33
3805	65.87	45.31
3804	65.88	45.28
3803	65.9	45.24
3802	65.93	45.21
3801	65.96	45.17
3800	65.99	45.13
3799	66.02	45.08
3798	66.07	45.02
3797	66.12	44.96
3796	66.17	44.9
3795	66.23	44.84
3794	66.29	44.78
3793	66.34	44.72
3792	66.4	44.67
3791	66.45	44.61
3790	66.49	44.57
3789	66.53	44.53
3788	66.57	44.5
3787	66.59	44.47
3786	66.6	44.45
3785	66.61	44.44
3784	66.6	44.44
3783	66.59	44.44
3782	66.57	44.44
3781	66.54	44.45
3780	66.51	44.46
3779	66.48	44.47
3778	66.45	44.48
3777	66.41	44.49
3776	66.37	44.51
3775	66.32	44.53
3774	66.27	44.55
3773	66.22	44.58
3772	66.17	44.6
3771	66.11	44.64
3770	66.04	44.67
3769	65.97	44.71
3768	65.9	44.76
3767	65.81	44.82
3766	65.72	44.87
3765	65.62	44.94
3764	65.51	45.02
3763	65.39	45.11
3762	65.26	45.2
3761	65.13	45.28
3760	64.99	45.37
3759	64.86	45.46
3758	64.72	45.54
3757	64.58	45.63
3756	64.44	45.71
3755	64.31	45.78
3754	64.18	45.85
3753	64.05	45.91
3752	63.93	45.96
3751	63.82	46
3750	63.72	46.04
3749	63.63	46.06
3748	63.54	46.07
3747	63.47	46.07
3746	63.41	46.05
3745	63.37	46.02
3744	63.34	45.99
3743	63.31	45.96
3742	63.28	45.91
3741	63.26	45.86
3740	63.25	45.81
3739	63.25	45.76
3738	63.25	45.7
3737	63.25	45.64
3736	63.27	45.56
3735	63.29	45.48
3734	63.32	45.39
3733	63.35	45.3
3732	63.39	45.2
3731	63.43	45.1
3730	63.47	45.02
3729	63.5	44.93
3728	63.52	44.85
3727	63.53	44.77
3726	63.53	44.7
3725	63.51	44.62
3724	63.49	44.54
3723	63.46	44.45
3722	63.42	44.37
3721	63.37	44.28
3720	63.3	44.19
3719	63.23	44.11
3718	63.13	44.03
3717	63.02	43.95
3716	62.89	43.87
3715	62.75	43.79
3714	62.59	43.7
3713	62.42	43.59
3712	62.25	43.48
3711	62.09	43.36
3710	61.92	43.23
3709	61.75	43.1
3708	61.57	42.98
3707	61.4	42.85
3706	61.22	42.74
3705	61.03	42.63
3704	60.85	42.53
3703	60.67	42.43
3702	60.49	42.34
3701	60.33	42.26
3700	60.17	42.18
3699	60.04	42.11
3698	59.92	42.06
3697	59.82	42.02
3696	59.74	42
3695	59.67	41.99
3694	59.61	42.01
3693	59.57	42.05
3692	59.53	42.09
3691	59.52	42.14
3690	59.52	42.2
3689	59.54	42.27
3688	59.57	42.35
3687	59.61	42.43
3686	59.66	42.51
3685	59.71	42.59
3684	59.76	42.68
3683	59.81	42.77
3682	59.85	42.86
3681	59.87	42.95
3680	59.9	43.02
3679	59.92	43.09
3678	59.93	43.13
3677	59.95	43.16
3676	59.98	43.17
3675	60	43.16
3674	60.03	43.15
3673	60.05	43.12
3672	60.07	43.07
3671	60.09	43
3670	60.11	42.94
3669	60.13	42.87
3668	60.14	42.81
3667	60.14	42.74
3666	60.13	42.68
3665	60.1	42.63
3664	60.07	42.58
3663	60.02	42.55
3662	59.95	42.53
3661	59.86	42.52
3660	59.75	42.52
3659	59.63	42.52
3658	59.5	42.53
3657	59.36	42.54
3656	59.22	42.56
3655	59.06	42.59
3654	58.9	42.61
3653	58.74	42.63
3652	58.58	42.63
3651	58.43	42.63
3650	58.3	42.61
3649	58.18	42.57
3648	58.07	42.53
3647	57.98	42.47
3646	57.9	42.4
3645	57.83	42.32
3644	57.77	42.24
3643	57.71	42.16
3642	57.65	42.08
3641	57.58	42
3640	57.5	41.93
3639	57.42	41.85
3638	57.32	41.78
3637	57.22	41.71
3636	57.11	41.64
3635	56.98	41.59
3634	56.83	41.54
3633	56.68	41.5
3632	56.51	41.47
3631	56.33	41.44
3630	56.15	41.41
3629	55.97	41.39
3628	55.8	41.36
3627	55.63	41.34
3626	55.47	41.32
3625	55.32	41.3
3624	55.19	41.29
3623	55.06	41.28
3622	54.95	41.27
3621	54.86	41.26
3620	54.78	41.25
3619	54.72	41.25
3618	54.68	41.24
3617	54.66	41.23
3616	54.65	41.22
3615	54.66	41.2
3614	54.67	41.19
3613	54.69	41.17
3612	54.72	41.16
3611	54.74	41.15
3610	54.77	41.13
3609	54.8	41.11
3608	54.83	41.09
3607	54.86	41.07
3606	54.88	41.05
3605	54.9	41.03
3604	54.91	41.01
3603	54.92	40.99
3602	54.91	40.97
3601	54.9	40.96
3600	54.89	40.95
3599	54.86	40.94
3598	54.83	40.93
3597	54.8	40.92
3596	54.77	40.9
3595	54.74	40.89
3594	54.71	40.87
3593	54.68	40.86
3592	54.65	40.84
3591	54.62	40.82
3590	54.59	40.79
3589	54.57	40.76
3588	54.55	40.72
3587	54.53	40.68
3586	54.52	40.64
3585	54.51	40.6
3584	54.5	40.56
3583	54.48	40.52
3582	54.46	40.49
3581	54.44	40.46
3580	54.4	40.44
3579	54.36	40.43
3578	54.31	40.42
3577	54.26	40.41
3576	54.2	40.4
3575	54.14	40.4
3574	54.08	40.4
3573	54.01	40.4
3572	53.93	40.4
3571	53.85	40.41
3570	53.78	40.41
3569	53.7	40.41
3568	53.62	40.4
3567	53.55	40.39
3566	53.49	40.37
3565	53.43	40.34
3564	53.38	40.3
3563	53.33	40.26
3562	53.3	40.21
3561	53.26	40.17
3560	53.23	40.12
3559	53.2	40.07
3558	53.17	40.02
3557	53.14	39.98
3556	53.11	39.93
3555	53.08	39.88
3554	53.05	39.83
3553	53.01	39.79
3552	52.98	39.75
3551	52.95	39.71
3550	52.91	39.67
3549	52.87	39.63
3548	52.83	39.6
3547	52.79	39.57
3546	52.75	39.54
3545	52.71	39.51
3544	52.67	39.48
3543	52.64	39.45
3542	52.6	39.42
3541	52.57	39.4
3540	52.53	39.37
3539	52.5	39.35
3538	52.46	39.33
3537	52.42	39.31
3536	52.38	39.29
3535	52.34	39.28
3534	52.3	39.26
3533	52.26	39.25
3532	52.22	39.23
3531	52.18	39.22
3530	52.13	39.2
3529	52.09	39.19
3528	52.04	39.17
3527	52	39.16
3526	51.95	39.14
3525	51.91	39.12
3524	51.87	39.09
3523	51.83	39.07
3522	51.8	39.04
3521	51.76	39.01
3520	51.73	38.99
3519	51.7	38.96
3518	51.66	38.94
3517	51.63	38.91
3516	51.59	38.89
3515	51.55	38.87
3514	51.51	38.85
3513	51.48	38.83
3512	51.44	38.81
3511	51.39	38.79
3510	51.35	38.77
3509	51.31	38.75
3508	51.27	38.74
3507	51.23	38.72
3506	51.18	38.7
3505	51.14	38.68
3504	51.1	38.66
3503	51.06	38.64
3502	51.03	38.62
3501	50.99	38.6
3500	50.96	38.57
3499	50.93	38.55
3498	50.91	38.52
3497	50.88	38.5
3496	50.85	38.48
3495	50.83	38.46
3494	50.81	38.44
3493	50.78	38.42
3492	50.76	38.4
3491	50.74	38.38
3490	50.72	38.37
3489	50.69	38.35
3488	50.67	38.34
3487	50.65	38.32
3486	50.62	38.31
3485	50.6	38.3
3484	50.58	38.29
3483	50.55	38.28
3482	50.53	38.26
3481	50.51	38.25
3480	50.48	38.24
3479	50.46	38.22
3478	50.44	38.21
3477	50.42	38.19
3476	50.4	38.18
3475	50.39	38.17
3474	50.37	38.16
3473	50.35	38.14
3472	50.34	38.13
3471	50.32	38.12
3470	50.31	38.11
3469	50.29	38.1
3468	50.28	38.09
3467	50.28	38.08
3466	50.27	38.08
3465	50.26	38.08
3464	50.25	38.07
3463	50.25	38.07
3462	50.24	38.08
3461	50.24	38.08
3460	50.23	38.08
3459	50.23	38.08
3458	50.23	38.09
3457	50.22	38.09
3456	50.22	38.1
3455	50.22	38.11
3454	50.22	38.11
3453	50.21	38.12
3452	50.21	38.13
3451	50.21	38.13
3450	50.2	38.14
3449	50.2	38.14
3448	50.19	38.14
3447	50.19	38.14
3446	50.19	38.14
3445	50.19	38.14
3444	50.19	38.14
3443	50.2	38.13
3442	50.2	38.13
3441	50.21	38.12
3440	50.22	38.12
3439	50.22	38.11
3438	50.23	38.11
3437	50.25	38.11
3436	50.26	38.11
3435	50.27	38.11
3434	50.29	38.11
3433	50.31	38.11
3432	50.33	38.12
3431	50.35	38.12
3430	50.37	38.13
3429	50.39	38.14
3428	50.41	38.16
3427	50.44	38.17
3426	50.46	38.18
3425	50.49	38.2
3424	50.51	38.21
3423	50.54	38.23
3422	50.57	38.24
3421	50.6	38.26
3420	50.63	38.27
3419	50.66	38.28
3418	50.69	38.29
3417	50.72	38.3
3416	50.76	38.31
3415	50.79	38.32
3414	50.82	38.33
3413	50.85	38.34
3412	50.89	38.35
3411	50.92	38.37
3410	50.95	38.38
3409	50.99	38.39
3408	51.02	38.41
3407	51.06	38.42
3406	51.09	38.44
3405	51.13	38.45
3404	51.17	38.47
3403	51.2	38.49
3402	51.24	38.51
3401	51.28	38.53
3400	51.32	38.55
3399	51.37	38.58
3398	51.41	38.6
3397	51.46	38.63
3396	51.51	38.65
3395	51.56	38.68
3394	51.61	38.7
3393	51.67	38.73
3392	51.72	38.75
3391	51.78	38.78
3390	51.84	38.8
3389	51.9	38.83
3388	51.96	38.86
3387	52.02	38.88
3386	52.09	38.91
3385	52.15	38.94
3384	52.21	38.96
3383	52.27	38.99
3382	52.33	39.01
3381	52.39	39.04
3380	52.45	39.06
3379	52.51	39.09
3378	52.57	39.11
3377	52.63	39.14
3376	52.69	39.17
3375	52.75	39.19
3374	52.81	39.22
3373	52.87	39.25
3372	52.93	39.28
3371	52.98	39.31
3370	53.04	39.33
3369	53.11	39.36
3368	53.17	39.39
3367	53.23	39.42
3366	53.3	39.45
3365	53.36	39.48
3364	53.43	39.52
3363	53.5	39.55
3362	53.57	39.58
3361	53.64	39.61
3360	53.72	39.64
3359	53.79	39.67
3358	53.86	39.7
3357	53.93	39.73
3356	54.01	39.76
3355	54.08	39.78
3354	54.15	39.81
3353	54.23	39.84
3352	54.3	39.87
3351	54.37	39.9
3350	54.44	39.93
3349	54.51	39.95
3348	54.58	39.98
3347	54.65	40.01
3346	54.72	40.04
3345	54.78	40.07
3344	54.85	40.1
3343	54.92	40.13
3342	54.99	40.16
3341	55.05	40.2
3340	55.12	40.23
3339	55.18	40.26
3338	55.25	40.29
3337	55.32	40.32
3336	55.39	40.35
3335	55.45	40.39
3334	55.52	40.42
3333	55.59	40.45
3332	55.66	40.48
3331	55.72	40.51
3330	55.79	40.54
3329	55.86	40.57
3328	55.92	40.6
3327	55.98	40.63
3326	56.05	40.65
3325	56.11	40.68
3324	56.17	40.71
3323	56.23	40.74
3322	56.29	40.77
3321	56.35	40.79
3320	56.41	40.82
3319	56.46	40.84
3318	56.52	40.87
3317	56.57	40.89
3316	56.62	40.92
3315	56.68	40.94
3314	56.73	40.96
3313	56.78	40.99
3312	56.83	41.01
3311	56.88	41.03
3310	56.93	41.05
3309	56.98	41.07
3308	57.03	41.09
3307	57.07	41.11
3306	57.12	41.13
3305	57.17	41.15
3304	57.22	41.18
3303	57.27	41.2
3302	57.32	41.22
3301	57.36	41.24
3300	57.41	41.26
3299	57.46	41.29
3298	57.51	41.31
3297	57.55	41.33
3296	57.6	41.35
3295	57.64	41.38
3294	57.69	41.4
3293	57.74	41.42
3292	57.78	41.45
3291	57.83	41.47
3290	57.87	41.49
3289	57.91	41.52
3288	57.96	41.54
3287	58	41.56
3286	58.04	41.58
3285	58.08	41.61
3284	58.11	41.63
3283	58.15	41.64
3282	58.19	41.66
3281	58.23	41.68
3280	58.27	41.7
3279	58.3	41.72
3278	58.34	41.74
3277	58.38	41.76
3276	58.41	41.77
3275	58.45	41.79
3274	58.49	41.8
3273	58.53	41.82
3272	58.56	41.84
3271	58.6	41.85
3270	58.64	41.87
3269	58.68	41.88
3268	58.72	41.9
3267	58.76	41.92
3266	58.8	41.94
3265	58.84	41.96
3264	58.88	41.97
3263	58.92	41.99
3262	58.95	42.01
3261	58.99	42.03
3260	59.03	42.05
3259	59.06	42.06
3258	59.1	42.08
3257	59.14	42.1
3256	59.17	42.12
3255	59.21	42.14
3254	59.24	42.15
3253	59.28	42.17
3252	59.32	42.19
3251	59.35	42.21
3250	59.39	42.23
3249	59.43	42.24
3248	59.46	42.26
3247	59.5	42.28
3246	59.54	42.29
3245	59.57	42.31
3244	59.61	42.33
3243	59.65	42.35
3242	59.69	42.37
3241	59.74	42.39
3240	59.78	42.4
3239	59.82	42.42
3238	59.86	42.44
3237	59.9	42.46
3236	59.94	42.48
3235	59.99	42.5
3234	60.03	42.52
3233	60.07	42.54
3232	60.12	42.57
3231	60.16	42.59
3230	60.21	42.61
3229	60.25	42.63
3228	60.3	42.66
3227	60.34	42.68
3226	60.39	42.7
3225	60.44	42.72
3224	60.48	42.75
3223	60.53	42.77
3222	60.58	42.79
3221	60.62	42.81
3220	60.67	42.83
3219	60.72	42.86
3218	60.77	42.88
3217	60.82	42.9
3216	60.87	42.92
3215	60.92	42.94
3214	60.97	42.96
3213	61.02	42.99
3212	61.07	43.01
3211	61.13	43.03
3210	61.18	43.05
3209	61.23	43.07
3208	61.29	43.09
3207	61.34	43.11
3206	61.39	43.14
3205	61.45	43.16
3204	61.5	43.18
3203	61.56	43.2
3202	61.61	43.23
3201	61.66	43.25
3200	61.72	43.27
3199	61.77	43.29
3198	61.82	43.32
3197	61.88	43.34
3196	61.93	43.36
3195	61.98	43.38
3194	62.03	43.41
3193	62.08	43.43
3192	62.14	43.45
3191	62.19	43.48
3190	62.24	43.5
3189	62.29	43.52
3188	62.34	43.55
3187	62.39	43.57
3186	62.44	43.59
3185	62.5	43.61
3184	62.55	43.64
3183	62.6	43.66
3182	62.65	43.68
3181	62.7	43.7
3180	62.75	43.73
3179	62.8	43.75
3178	62.85	43.77
3177	62.9	43.79
3176	62.95	43.81
3175	63	43.83
3174	63.05	43.85
3173	63.1	43.87
3172	63.15	43.89
3171	63.2	43.91
3170	63.25	43.93
3169	63.3	43.95
3168	63.34	43.97
3167	63.39	43.99
3166	63.44	44.01
3165	63.48	44.02
3164	63.53	44.04
3163	63.57	44.06
3162	63.61	44.08
3161	63.65	44.09
3160	63.7	44.11
3159	63.74	44.13
3158	63.78	44.14
3157	63.82	44.16
3156	63.86	44.18
3155	63.9	44.2
3154	63.94	44.21
3153	63.98	44.23
3152	64.02	44.25
3151	64.06	44.27
3150	64.1	44.28
3149	64.14	44.3
3148	64.18	44.32
3147	64.22	44.34
3146	64.26	44.36
3145	64.3	44.38
3144	64.34	44.4
3143	64.37	44.42
3142	64.41	44.44
3141	64.45	44.46
3140	64.48	44.48
3139	64.52	44.5
3138	64.55	44.52
3137	64.59	44.54
3136	64.62	44.56
3135	64.65	44.58
3134	64.68	44.6
3133	64.71	44.62
3132	64.74	44.64
3131	64.77	44.65
3130	64.8	44.67
3129	64.83	44.69
3128	64.86	44.7
3127	64.89	44.72
3126	64.92	44.74
3125	64.95	44.75
3124	64.97	44.77
3123	65	44.78
3122	65.03	44.8
3121	65.06	44.81
3120	65.09	44.82
3119	65.13	44.83
3118	65.16	44.85
3117	65.19	44.86
3116	65.23	44.87
3115	65.26	44.89
3114	65.3	44.9
3113	65.33	44.92
3112	65.37	44.93
3111	65.41	44.94
3110	65.44	44.96
3109	65.48	44.97
3108	65.52	44.99
3107	65.55	45
3106	65.59	45.02
3105	65.62	45.03
3104	65.66	45.04
3103	65.69	45.06
3102	65.73	45.07
3101	65.76	45.08
3100	65.8	45.09
3099	65.83	45.11
3098	65.86	45.12
3097	65.89	45.13
3096	65.92	45.14
3095	65.95	45.14
3094	65.98	45.15
3093	66.01	45.16
3092	66.04	45.17
3091	66.07	45.18
3090	66.1	45.19
3089	66.12	45.19
3088	66.15	45.2
3087	66.18	45.21
3086	66.21	45.22
3085	66.23	45.23
3084	66.26	45.24
3083	66.29	45.25
3082	66.31	45.26
3081	66.34	45.27
3080	66.36	45.28
3079	66.39	45.29
3078	66.42	45.31
3077	66.44	45.32
3076	66.47	45.33
3075	66.5	45.34
3074	66.52	45.35
3073	66.55	45.37
3072	66.57	45.38
3071	66.6	45.39
3070	66.62	45.4
3069	66.64	45.42
3068	66.67	45.43
3067	66.69	45.44
3066	66.71	45.45
3065	66.74	45.46
3064	66.76	45.47
3063	66.79	45.48
3062	66.81	45.48
3061	66.83	45.49
3060	66.85	45.5
3059	66.87	45.51
3058	66.89	45.52
3057	66.91	45.52
3056	66.93	45.53
3055	66.95	45.53
3054	66.97	45.54
3053	66.99	45.54
3052	67.01	45.55
3051	67.03	45.55
3050	67.05	45.56
3049	67.07	45.57
3048	67.09	45.57
3047	67.1	45.58
3046	67.12	45.59
3045	67.13	45.6
3044	67.15	45.6
3043	67.16	45.61
3042	67.17	45.62
3041	67.19	45.63
3040	67.2	45.64
3039	67.22	45.66
3038	67.23	45.67
3037	67.24	45.68
3036	67.25	45.69
3035	67.26	45.7
3034	67.28	45.71
3033	67.29	45.72
3032	67.3	45.73
3031	67.32	45.74
3030	67.33	45.75
3029	67.34	45.76
3028	67.36	45.76
3027	67.37	45.77
3026	67.38	45.78
3025	67.4	45.78
3024	67.41	45.79
3023	67.42	45.79
3022	67.44	45.8
3021	67.45	45.8
3020	67.47	45.8
3019	67.48	45.81
3018	67.49	45.81
3017	67.51	45.81
3016	67.52	45.82
3015	67.54	45.82
3014	67.55	45.82
3013	67.56	45.83
3012	67.58	45.83
3011	67.59	45.83
3010	67.61	45.84
3009	67.62	45.84
3008	67.63	45.85
3007	67.65	45.85
3006	67.66	45.86
3005	67.67	45.86
3004	67.68	45.87
3003	67.69	45.87
3002	67.7	45.88
3001	67.72	45.88
3000	67.73	45.88
2999	67.74	45.89
2998	67.75	45.89
2997	67.76	45.9
2996	67.76	45.9
2995	67.77	45.91
2994	67.78	45.91
2993	67.79	45.92
2992	67.8	45.92
2991	67.8	45.92
2990	67.81	45.93
2989	67.82	45.93
2988	67.82	45.94
2987	67.83	45.94
2986	67.84	45.94
2985	67.84	45.95
2984	67.85	45.95
2983	67.85	45.95
2982	67.86	45.96
2981	67.86	45.96
2980	67.86	45.96
2979	67.87	45.97
2978	67.87	45.97
2977	67.87	45.97
2976	67.88	45.97
2975	67.88	45.98
2974	67.88	45.98
2973	67.88	45.98
2972	67.89	45.98
2971	67.89	45.99
2970	67.89	45.99
2969	67.89	45.99
2968	67.89	45.99
2967	67.9	45.99
2966	67.9	46
2965	67.9	46
2964	67.9	46
2963	67.91	46
2962	67.91	46
2961	67.91	46
2960	67.91	46
2959	67.92	46
2958	67.92	46.01
2957	67.92	46.01
2956	67.93	46.01
2955	67.93	46.01
2954	67.93	46.01
2953	67.93	46.01
2952	67.93	46.01
2951	67.94	46.01
2950	67.94	46.02
2949	67.93	46.02
2948	67.93	46.02
2947	67.93	46.02
2946	67.92	46.02
2945	67.92	46.02
2944	67.91	46.02
2943	67.9	46.01
2942	67.9	46.01
2941	67.89	46.01
2940	67.88	46
2939	67.87	46
2938	67.85	45.99
2937	67.84	45.98
2936	67.83	45.97
2935	67.82	45.96
2934	67.81	45.95
2933	67.8	45.94
2932	67.79	45.93
2931	67.79	45.92
2930	67.78	45.91
2929	67.78	45.89
2928	67.78	45.88
2927	67.78	45.87
2926	67.78	45.87
2925	67.79	45.86
2924	67.8	45.85
2923	67.81	45.85
2922	67.82	45.85
2921	67.84	45.85
2920	67.85	45.85
2919	67.87	45.85
2918	67.89	45.86
2917	67.91	45.87
2916	67.94	45.88
2915	67.96	45.89
2914	67.98	45.9
2913	68.01	45.92
2912	68.03	45.93
2911	68.05	45.95
2910	68.08	45.97
2909	68.1	45.98
2908	68.12	46
2907	68.14	46.02
2906	68.16	46.03
2905	68.18	46.05
2904	68.2	46.06
2903	68.22	46.08
2902	68.23	46.09
2901	68.25	46.1
2900	68.26	46.11
2899	68.28	46.13
2898	68.29	46.14
2897	68.3	46.15
2896	68.31	46.15
2895	68.32	46.16
2894	68.33	46.17
2893	68.34	46.18
2892	68.35	46.19
2891	68.36	46.19
2890	68.36	46.2
2889	68.37	46.21
2888	68.38	46.21
2887	68.38	46.22
2886	68.38	46.23
2885	68.39	46.23
2884	68.39	46.24
2883	68.39	46.25
2882	68.39	46.25
2881	68.39	46.26
2880	68.38	46.26
2879	68.38	46.27
2878	68.38	46.28
2877	68.37	46.28
2876	68.37	46.29
2875	68.36	46.29
2874	68.36	46.3
2873	68.35	46.3
2872	68.35	46.3
2871	68.34	46.3
2870	68.34	46.3
2869	68.33	46.3
2868	68.33	46.3
2867	68.32	46.3
2866	68.32	46.3
2865	68.31	46.29
2864	68.31	46.29
2863	68.31	46.28
2862	68.31	46.27
2861	68.3	46.26
2860	68.3	46.25
2859	68.3	46.25
2858	68.31	46.24
2857	68.31	46.23
2856	68.31	46.23
2855	68.32	46.23
2854	68.32	46.22
2853	68.33	46.22
2852	68.34	46.22
2851	68.35	46.22
2850	68.36	46.23
2849	68.37	46.23
2848	68.38	46.24
2847	68.4	46.24
2846	68.41	46.25
2845	68.43	46.26
2844	68.44	46.27
2843	68.46	46.29
2842	68.47	46.3
2841	68.48	46.31
2840	68.5	46.32
2839	68.51	46.33
2838	68.52	46.34
2837	68.54	46.35
2836	68.55	46.36
2835	68.56	46.37
2834	68.57	46.37
2833	68.58	46.38
2832	68.58	46.39
2831	68.59	46.39
2830	68.6	46.4
2829	68.6	46.4
2828	68.61	46.41
2827	68.61	46.41
2826	68.61	46.42
2825	68.62	46.42
2824	68.62	46.42
2823	68.62	46.42
2822	68.62	46.43
2821	68.62	46.43
2820	68.62	46.43
2819	68.63	46.43
2818	68.63	46.43
2817	68.63	46.44
2816	68.63	46.44
2815	68.63	46.44
2814	68.63	46.44
2813	68.63	46.44
2812	68.63	46.44
2811	68.63	46.44
2810	68.63	46.45
2809	68.63	46.45
2808	68.63	46.45
2807	68.63	46.45
2806	68.63	46.45
2805	68.63	46.45
2804	68.62	46.45
2803	68.62	46.45
2802	68.62	46.46
2801	68.62	46.46
2800	68.62	46.46
2799	68.62	46.46
2798	68.62	46.46
2797	68.62	46.46
2796	68.62	46.46
2795	68.62	46.46
2794	68.62	46.46
2793	68.62	46.46
2792	68.62	46.46
2791	68.63	46.47
2790	68.63	46.47
2789	68.63	46.47
2788	68.63	46.47
2787	68.63	46.47
2786	68.63	46.47
2785	68.63	46.47
2784	68.63	46.47
2783	68.63	46.47
2782	68.63	46.47
2781	68.63	46.47
2780	68.63	46.48
2779	68.64	46.48
2778	68.64	46.48
2777	68.64	46.48
2776	68.64	46.48
2775	68.64	46.48
2774	68.64	46.48
2773	68.64	46.48
2772	68.64	46.49
2771	68.64	46.49
2770	68.64	46.49
2769	68.64	46.49
2768	68.64	46.49
2767	68.64	46.49
2766	68.64	46.49
2765	68.64	46.49
2764	68.64	46.5
2763	68.64	46.5
2762	68.64	46.5
2761	68.64	46.5
2760	68.64	46.5
2759	68.64	46.5
2758	68.64	46.5
2757	68.63	46.5
2756	68.63	46.5
2755	68.63	46.5
2754	68.63	46.51
2753	68.63	46.51
2752	68.63	46.51
2751	68.63	46.51
2750	68.63	46.51
2749	68.63	46.51
2748	68.63	46.51
2747	68.63	46.51
2746	68.63	46.51
2745	68.63	46.51
2744	68.63	46.52
2743	68.63	46.52
2742	68.63	46.52
2741	68.63	46.52
2740	68.63	46.52
2739	68.64	46.52
2738	68.64	46.52
2737	68.64	46.52
2736	68.64	46.52
2735	68.64	46.52
2734	68.64	46.52
2733	68.64	46.52
2732	68.64	46.52
2731	68.64	46.52
2730	68.64	46.53
2729	68.64	46.53
2728	68.64	46.53
2727	68.64	46.53
2726	68.64	46.53
2725	68.64	46.53
2724	68.64	46.53
2723	68.64	46.53
2722	68.64	46.53
2721	68.64	46.53
2720	68.64	46.53
2719	68.64	46.53
2718	68.64	46.53
2717	68.64	46.53
2716	68.64	46.53
2715	68.64	46.53
2714	68.64	46.53
2713	68.64	46.53
2712	68.64	46.53
2711	68.64	46.53
2710	68.64	46.54
2709	68.64	46.54
2708	68.64	46.54
2707	68.64	46.54
2706	68.64	46.54
2705	68.64	46.54
2704	68.64	46.54
2703	68.64	46.54
2702	68.64	46.54
2701	68.64	46.54
2700	68.64	46.54
2699	68.64	46.54
2698	68.64	46.54
2697	68.64	46.54
2696	68.64	46.54
2695	68.64	46.55
2694	68.64	46.55
2693	68.64	46.55
2692	68.64	46.55
2691	68.64	46.55
2690	68.64	46.55
2689	68.64	46.55
2688	68.64	46.55
2687	68.64	46.55
2686	68.64	46.55
2685	68.63	46.55
2684	68.63	46.55
2683	68.63	46.55
2682	68.63	46.55
2681	68.63	46.55
2680	68.63	46.55
2679	68.63	46.55
2678	68.63	46.55
2677	68.63	46.55
2676	68.63	46.55
2675	68.63	46.55
2674	68.63	46.55
2673	68.63	46.55
2672	68.63	46.55
2671	68.63	46.55
2670	68.63	46.55
2669	68.63	46.55
2668	68.63	46.55
2667	68.63	46.55
2666	68.63	46.56
2665	68.63	46.56
2664	68.63	46.56
2663	68.63	46.56
2662	68.63	46.56
2661	68.64	46.56
2660	68.64	46.56
2659	68.64	46.56
2658	68.64	46.56
2657	68.64	46.56
2656	68.64	46.56
2655	68.64	46.56
2654	68.64	46.56
2653	68.64	46.56
2652	68.64	46.56
2651	68.64	46.56
2650	68.64	46.56
2649	68.64	46.56
2648	68.64	46.56
2647	68.64	46.56
2646	68.64	46.56
2645	68.64	46.56
2644	68.64	46.56
2643	68.64	46.56
2642	68.64	46.56
2641	68.64	46.56
2640	68.64	46.56
2639	68.64	46.56
2638	68.64	46.56
2637	68.64	46.56
2636	68.64	46.56
2635	68.64	46.56
2634	68.64	46.56
2633	68.64	46.56
2632	68.64	46.56
2631	68.64	46.56
2630	68.64	46.56
2629	68.64	46.56
2628	68.64	46.56
2627	68.64	46.56
2626	68.64	46.56
2625	68.64	46.56
2624	68.64	46.56
2623	68.64	46.56
2622	68.64	46.56
2621	68.64	46.56
2620	68.64	46.56
2619	68.64	46.56
2618	68.64	46.56
2617	68.64	46.56
2616	68.64	46.57
2615	68.64	46.57
2614	68.64	46.57
2613	68.64	46.57
2612	68.64	46.57
2611	68.64	46.57
2610	68.64	46.57
2609	68.64	46.57
2608	68.64	46.57
2607	68.64	46.57
2606	68.64	46.57
2605	68.64	46.57
2604	68.64	46.57
2603	68.64	46.57
2602	68.64	46.57
2601	68.64	46.57
2600	68.64	46.57
2599	68.64	46.57
2598	68.64	46.57
2597	68.64	46.57
2596	68.64	46.57
2595	68.64	46.57
2594	68.64	46.57
2593	68.64	46.57
2592	68.64	46.57
2591	68.64	46.56
2590	68.64	46.56
2589	68.64	46.56
2588	68.64	46.56
2587	68.64	46.56
2586	68.64	46.56
2585	68.64	46.56
2584	68.64	46.56
2583	68.64	46.56
2582	68.64	46.56
2581	68.64	46.56
2580	68.64	46.56
2579	68.64	46.56
2578	68.64	46.56
2577	68.64	46.56
2576	68.64	46.56
2575	68.64	46.56
2574	68.64	46.56
2573	68.64	46.56
2572	68.64	46.56
2571	68.64	46.56
2570	68.64	46.56
2569	68.64	46.56
2568	68.64	46.56
2567	68.64	46.56
2566	68.64	46.56
2565	68.64	46.56
2564	68.64	46.56
2563	68.64	46.56
2562	68.64	46.56
2561	68.64	46.56
2560	68.64	46.56
2559	68.64	46.56
2558	68.64	46.56
2557	68.64	46.56
2556	68.64	46.56
2555	68.64	46.56
2554	68.64	46.56
2553	68.64	46.56
2552	68.64	46.56
2551	68.64	46.56
2550	68.64	46.56
2549	68.64	46.56
2548	68.64	46.56
2547	68.64	46.56
2546	68.64	46.56
2545	68.64	46.56
2544	68.64	46.56
2543	68.64	46.56
2542	68.64	46.56
2541	68.64	46.56
2540	68.64	46.56
2539	68.64	46.56
2538	68.64	46.56
2537	68.64	46.56
2536	68.64	46.56
2535	68.64	46.56
2534	68.64	46.56
2533	68.64	46.56
2532	68.64	46.55
2531	68.64	46.55
2530	68.64	46.55
2529	68.64	46.55
2528	68.64	46.55
2527	68.64	46.55
2526	68.64	46.55
2525	68.64	46.55
2524	68.64	46.55
2523	68.64	46.55
2522	68.64	46.55
2521	68.64	46.55
2520	68.64	46.55
2519	68.64	46.55
2518	68.64	46.55
2517	68.64	46.55
2516	68.64	46.55
2515	68.64	46.55
2514	68.64	46.55
2513	68.63	46.55
2512	68.63	46.55
2511	68.64	46.55
2510	68.64	46.55
2509	68.64	46.55
2508	68.64	46.55
2507	68.64	46.55
2506	68.64	46.55
2505	68.64	46.55
2504	68.64	46.55
2503	68.63	46.55
2502	68.63	46.55
2501	68.64	46.55
2500	68.64	46.55
2499	68.64	46.55
2498	68.64	46.55
2497	68.64	46.55
2496	68.64	46.55
2495	68.64	46.55
2494	68.64	46.55
2493	68.64	46.55
2492	68.64	46.55
2491	68.64	46.55
2490	68.64	46.55
2489	68.64	46.55
2488	68.64	46.55
2487	68.64	46.55
2486	68.64	46.55
2485	68.64	46.55
2484	68.64	46.55
2483	68.64	46.55
2482	68.64	46.55
2481	68.64	46.55
2480	68.64	46.55
2479	68.64	46.55
2478	68.64	46.55
2477	68.64	46.55
2476	68.64	46.55
2475	68.64	46.55
2474	68.64	46.55
2473	68.64	46.55
2472	68.64	46.55
2471	68.64	46.55
2470	68.64	46.55
2469	68.64	46.55
2468	68.64	46.55
2467	68.64	46.55
2466	68.64	46.55
2465	68.64	46.55
2464	68.64	46.55
2463	68.64	46.55
2462	68.64	46.55
2461	68.64	46.55
2460	68.64	46.55
2459	68.64	46.55
2458	68.64	46.55
2457	68.64	46.55
2456	68.64	46.55
2455	68.64	46.55
2454	68.64	46.56
2453	68.64	46.56
2452	68.64	46.56
2451	68.64	46.56
2450	68.64	46.56
2449	68.64	46.56
2448	68.64	46.56
2447	68.64	46.56
2446	68.64	46.56
2445	68.64	46.56
2444	68.64	46.56
2443	68.64	46.56
2442	68.64	46.56
2441	68.64	46.56
2440	68.64	46.56
2439	68.64	46.56
2438	68.64	46.56
2437	68.64	46.56
2436	68.64	46.56
2435	68.63	46.56
2434	68.63	46.56
2433	68.63	46.56
2432	68.63	46.56
2431	68.63	46.56
2430	68.63	46.56
2429	68.63	46.56
2428	68.63	46.56
2427	68.63	46.56
2426	68.63	46.56
2425	68.63	46.56
2424	68.63	46.56
2423	68.63	46.56
2422	68.63	46.56
2421	68.63	46.56
2420	68.63	46.57
2419	68.63	46.57
2418	68.63	46.57
2417	68.63	46.57
2416	68.63	46.57
2415	68.63	46.57
2414	68.63	46.57
2413	68.63	46.57
2412	68.64	46.57
2411	68.64	46.57
2410	68.64	46.57
2409	68.64	46.57
2408	68.64	46.57
2407	68.64	46.57
2406	68.64	46.57
2405	68.64	46.57
2404	68.64	46.57
2403	68.64	46.57
2402	68.64	46.57
2401	68.64	46.57
2400	68.64	46.57
2399	68.63	46.57
2398	68.63	46.57
2397	68.63	46.57
2396	68.62	46.57
2395	68.61	46.57
2394	68.6	46.58
2393	68.59	46.58
2392	68.57	46.58
2391	68.55	46.59
2390	68.52	46.6
2389	68.5	46.6
2388	68.47	46.61
2387	68.44	46.62
2386	68.4	46.63
2385	68.37	46.64
2384	68.33	46.65
2383	68.29	46.66
2382	68.25	46.67
2381	68.21	46.67
2380	68.17	46.68
2379	68.13	46.68
2378	68.09	46.68
2377	68.05	46.68
2376	68.01	46.67
2375	67.97	46.66
2374	67.94	46.64
2373	67.91	46.62
2372	67.89	46.59
2371	67.87	46.56
2370	67.85	46.52
2369	67.84	46.48
2368	67.84	46.43
2367	67.83	46.38
2366	67.84	46.32
2365	67.85	46.27
2364	67.86	46.22
2363	67.88	46.17
2362	67.9	46.12
2361	67.93	46.08
2360	67.95	46.04
2359	67.98	46.01
2358	68	45.98
2357	68.02	45.96
2356	68.04	45.94
2355	68.05	45.94
2354	68.07	45.93
2353	68.08	45.94
2352	68.09	45.95
2351	68.09	45.97
2350	68.09	46
2349	68.09	46.03
2348	68.09	46.06
2347	68.08	46.08
2346	68.07	46.1
2345	68.05	46.12
2344	68.04	46.13
2343	68.04	46.14
2342	68.04	46.14
2341	68.05	46.15
2340	68.07	46.15
2339	68.09	46.15
2338	68.11	46.15
2337	68.13	46.15
2336	68.16	46.14
2335	68.2	46.13
2334	68.23	46.12
2333	68.27	46.1
2332	68.31	46.09
2331	68.36	46.07
2330	68.41	46.06
2329	68.46	46.05
2328	68.5	46.05
2327	68.55	46.05
2326	68.59	46.05
2325	68.63	46.05
2324	68.66	46.05
2323	68.69	46.05
2322	68.72	46.06
2321	68.74	46.06
2320	68.77	46.07
2319	68.78	46.08
2318	68.8	46.09
2317	68.81	46.1
2316	68.82	46.11
2315	68.82	46.13
2314	68.82	46.14
2313	68.82	46.16
2312	68.81	46.17
2311	68.81	46.19
2310	68.8	46.21
2309	68.79	46.22
2308	68.78	46.24
2307	68.76	46.26
2306	68.75	46.27
2305	68.74	46.29
2304	68.73	46.31
2303	68.72	46.32
2302	68.71	46.34
2301	68.7	46.35
2300	68.69	46.36
2299	68.68	46.38
2298	68.67	46.39
2297	68.67	46.4
2296	68.67	46.41
2295	68.66	46.42
2294	68.66	46.43
2293	68.66	46.44
2292	68.66	46.45
2291	68.66	46.46
2290	68.66	46.47
2289	68.66	46.48
2288	68.66	46.49
2287	68.66	46.5
2286	68.66	46.5
2285	68.65	46.51
2284	68.65	46.52
2283	68.65	46.52
2282	68.65	46.53
2281	68.65	46.53
2280	68.65	46.54
2279	68.64	46.54
2278	68.64	46.54
2277	68.64	46.55
2276	68.63	46.55
2275	68.63	46.55
2274	68.63	46.55
2273	68.63	46.55
2272	68.62	46.55
2271	68.62	46.55
2270	68.62	46.55
2269	68.62	46.55
2268	68.62	46.55
2267	68.62	46.55
2266	68.62	46.55
2265	68.62	46.55
2264	68.62	46.55
2263	68.62	46.55
2262	68.62	46.55
2261	68.62	46.54
2260	68.62	46.54
2259	68.63	46.54
2258	68.63	46.54
2257	68.63	46.54
2256	68.63	46.54
2255	68.63	46.54
2254	68.63	46.54
2253	68.64	46.54
2252	68.64	46.54
2251	68.64	46.54
2250	68.64	46.54
2249	68.64	46.54
2248	68.64	46.54
2247	68.64	46.53
2246	68.64	46.53
2245	68.64	46.53
2244	68.64	46.53
2243	68.64	46.53
2242	68.64	46.53
2241	68.64	46.53
2240	68.64	46.53
2239	68.64	46.53
2238	68.64	46.53
2237	68.64	46.53
2236	68.64	46.53
2235	68.64	46.53
2234	68.64	46.53
2233	68.64	46.52
2232	68.64	46.52
2231	68.64	46.52
2230	68.64	46.52
2229	68.64	46.52
2228	68.64	46.52
2227	68.63	46.52
2226	68.63	46.52
2225	68.63	46.52
2224	68.63	46.52
2223	68.63	46.52
2222	68.63	46.52
2221	68.63	46.52
2220	68.63	46.51
2219	68.63	46.51
2218	68.63	46.51
2217	68.63	46.51
2216	68.63	46.51
2215	68.63	46.51
2214	68.63	46.51
2213	68.62	46.51
2212	68.62	46.51
2211	68.62	46.5
2210	68.62	46.5
2209	68.62	46.5
2208	68.62	46.5
2207	68.62	46.5
2206	68.62	46.5
2205	68.61	46.5
2204	68.61	46.5
2203	68.61	46.5
2202	68.61	46.5
2201	68.61	46.49
2200	68.61	46.49
2199	68.61	46.49
2198	68.6	46.49
2197	68.6	46.49
2196	68.6	46.49
2195	68.6	46.49
2194	68.6	46.49
2193	68.6	46.49
2192	68.6	46.49
2191	68.59	46.49
2190	68.59	46.49
2189	68.59	46.48
2188	68.59	46.48
2187	68.59	46.48
2186	68.59	46.48
2185	68.59	46.48
2184	68.59	46.48
2183	68.58	46.48
2182	68.58	46.48
2181	68.58	46.48
2180	68.58	46.48
2179	68.58	46.47
2178	68.58	46.47
2177	68.58	46.47
2176	68.58	46.47
2175	68.57	46.47
2174	68.57	46.47
2173	68.57	46.47
2172	68.57	46.47
2171	68.57	46.47
2170	68.57	46.47
2169	68.57	46.46
2168	68.56	46.46
2167	68.56	46.46
2166	68.56	46.46
2165	68.56	46.46
2164	68.56	46.46
2163	68.55	46.46
2162	68.55	46.46
2161	68.55	46.46
2160	68.55	46.45
2159	68.55	46.45
2158	68.55	46.45
2157	68.55	46.45
2156	68.55	46.45
2155	68.55	46.45
2154	68.54	46.45
2153	68.54	46.45
2152	68.54	46.45
2151	68.54	46.45
2150	68.54	46.44
2149	68.54	46.44
2148	68.54	46.44
2147	68.54	46.44
2146	68.54	46.44
2145	68.53	46.44
2144	68.53	46.44
2143	68.53	46.44
2142	68.53	46.44
2141	68.53	46.44
2140	68.53	46.44
2139	68.53	46.44
2138	68.53	46.43
2137	68.53	46.43
2136	68.52	46.43
2135	68.52	46.43
2134	68.52	46.43
2133	68.52	46.43
2132	68.52	46.43
2131	68.52	46.43
2130	68.52	46.43
2129	68.52	46.43
2128	68.52	46.42
2127	68.52	46.42
2126	68.52	46.42
2125	68.52	46.42
2124	68.52	46.42
2123	68.51	46.42
2122	68.51	46.42
2121	68.51	46.42
2120	68.51	46.42
2119	68.51	46.42
2118	68.51	46.41
2117	68.51	46.41
2116	68.51	46.41
2115	68.51	46.41
2114	68.51	46.41
2113	68.51	46.41
2112	68.51	46.41
2111	68.51	46.41
2110	68.51	46.41
2109	68.51	46.41
2108	68.51	46.41
2107	68.51	46.4
2106	68.51	46.4
2105	68.51	46.4
2104	68.51	46.4
2103	68.51	46.4
2102	68.5	46.4
2101	68.5	46.4
2100	68.5	46.4
2099	68.5	46.4
2098	68.5	46.39
2097	68.5	46.39
2096	68.5	46.39
2095	68.5	46.39
2094	68.5	46.39
2093	68.5	46.39
2092	68.5	46.39
2091	68.5	46.38
2090	68.5	46.38
2089	68.5	46.38
2088	68.5	46.38
2087	68.5	46.38
2086	68.5	46.38
2085	68.5	46.37
2084	68.5	46.37
2083	68.5	46.37
2082	68.5	46.37
2081	68.5	46.37
2080	68.5	46.37
2079	68.5	46.37
2078	68.5	46.36
2077	68.5	46.36
2076	68.5	46.36
2075	68.5	46.36
2074	68.5	46.36
2073	68.5	46.36
2072	68.5	46.36
2071	68.5	46.36
2070	68.5	46.35
2069	68.5	46.35
2068	68.5	46.35
2067	68.5	46.35
2066	68.5	46.35
2065	68.5	46.35
2064	68.5	46.34
2063	68.5	46.34
2062	68.5	46.34
2061	68.5	46.34
2060	68.51	46.34
2059	68.51	46.34
2058	68.51	46.33
2057	68.51	46.33
2056	68.51	46.33
2055	68.51	46.33
2054	68.51	46.33
2053	68.51	46.33
2052	68.51	46.33
2051	68.51	46.33
2050	68.51	46.32
2049	68.51	46.32
2048	68.51	46.32
2047	68.52	46.32
2046	68.52	46.32
2045	68.52	46.32
2044	68.52	46.32
2043	68.52	46.32
2042	68.52	46.31
2041	68.52	46.31
2040	68.52	46.31
2039	68.53	46.31
2038	68.53	46.31
2037	68.53	46.31
2036	68.53	46.31
2035	68.53	46.3
2034	68.53	46.3
2033	68.53	46.3
2032	68.53	46.3
2031	68.53	46.3
2030	68.53	46.3
2029	68.53	46.3
2028	68.54	46.3
2027	68.54	46.3
2026	68.54	46.3
2025	68.54	46.3
2024	68.54	46.3
2023	68.54	46.29
2022	68.54	46.29
2021	68.54	46.29
2020	68.54	46.29
2019	68.54	46.29
2018	68.54	46.29
2017	68.54	46.28
2016	68.55	46.28
2015	68.55	46.28
2014	68.55	46.28
2013	68.56	46.27
2012	68.56	46.27
2011	68.56	46.27
2010	68.56	46.27
2009	68.56	46.26
2008	68.56	46.26
2007	68.56	46.26
2006	68.56	46.26
2005	68.56	46.26
2004	68.56	46.26
2003	68.56	46.25
[truncated: 1,553 more rows]

## Sheet: XRD
	Raw Kaolin			Calcined Kaolin			Beneficiated Kaolin
[Measurement conditions]			[Measurement conditions]			[Measurement conditions]
Sample identification	K RA 1		Sample identification	K CAL 3		Sample identification	K BEN 2
Anode material	Co		Anode material	Co		Anode material	Co
K-Alpha1 wavelength	1.78901		K-Alpha1 wavelength	1.78901		K-Alpha1 wavelength	1.78901
K-Alpha2 wavelength	1.7929		K-Alpha2 wavelength	1.7929		K-Alpha2 wavelength	1.7929
Ratio K-Alpha2/K-Alpha1	0.5		Ratio K-Alpha2/K-Alpha1	0.5		Ratio K-Alpha2/K-Alpha1	0.5
Monochromator used	NO		Monochromator used	NO		Monochromator used	NO
Generator voltage	40		Generator voltage	40		Generator voltage	40
Tube current	40		Tube current	40		Tube current	40
Scan axis	Gonio		Scan axis	Gonio		Scan axis	Gonio
Scan range	4.994599999-90.00005005		Scan range	4.994599999-90.00005005		Scan range	4.994599999-90.00005005
Scan step size	0.0131303		Scan step size	0.0131303		Scan step size	0.0131303
No. of points	6474		No. of points	6474		No. of points	6474
Scan type	CONTINUOUS		Scan type	CONTINUOUS		Scan type	CONTINUOUS
Time per step	125.97		Time per step	125.97		Time per step	125.97
[Scan points]			[Scan points]			[Scan points]
Angle	Intensity		Angle	Intensity		Angle	Intensity
5.02	6737.3		5.02	6449.1		5.02	6710.3
5.04	6712.9		5.04	6494.1		5.04	6819.4
5.06	6620.2		5.06	6498.6		5.06	6802.5
5.08	6783.1		5.08	6465.2		5.08	6732.8
5.1	6783.8		5.1	6480.7		5.1	6649.5
5.12	6534.4		5.12	6283.1		5.12	6674.7
5.14	6723.3		5.14	6365.7		5.14	6548.6
5.16	6651.7		5.16	6324.9		5.16	6707.8
5.18	6563.9		5.18	6282.6		5.18	6575.4
5.2	6634.7		5.2	6286.4		5.2	6496.4
5.22	6553		5.22	6277.6		5.22	6513.7
5.24	6411.5		5.24	6212.8		5.24	6613.7
5.26	6508.2		5.26	6203.3		5.26	6583.2
5.28	6550.6		5.28	6222.2		5.28	6528.5
5.3	6527.5		5.3	6124.7		5.3	6510.3
5.32	6670.3		5.32	6232.5		5.32	6579.2
5.34	6392.6		5.34	6087.7		5.34	6508.9
5.36	6331.6		5.36	6157		5.36	6384
5.38	6412.6		5.38	6102.3		5.38	6513.1
5.4	6334.7		5.4	6111.1		5.4	6413.4
5.42	6337.4		5.42	5914.8		5.42	6323
5.44	6435.8		5.44	5918.7		5.44	6435.4
5.46	6365.6		5.46	5967		5.46	6380.3
5.48	6336.9		5.48	5937.3		5.48	6485.3
5.5	6389.2		5.5	5955.2		5.5	6281.6
5.52	6227.4		5.52	5957.1		5.52	6211.4
5.54	6305.2		5.54	6019.2		5.54	6333.2
5.56	6309.5		5.56	5988.9		5.56	6217.8
5.58	6178.4		5.58	5816.5		5.58	6293.4
5.6	6190.5		5.6	5868.9		5.6	6250.9
5.62	6318.4		5.62	5897.1		5.62	6274.1
5.64	6204.3		5.64	5922.2		5.64	6302.4
5.66	6115.7		5.66	5768.7		5.66	6290.6
5.68	6139.2		5.68	5807		5.68	6227.3
5.7	6220.9		5.7	5820.8		5.7	6131.8
5.72	6044.6		5.72	5803.7		5.72	6128.9
5.74	6219.7		5.74	5754.3		5.74	6296.5
5.76	6203.2		5.76	5820.1		5.76	6168.9
5.78	6081.9		5.78	5841.1		5.78	6148.7
5.8	6077.9		5.8	5757.3		5.8	6269.6
5.82	6046.6		5.82	5748.2		5.82	6214.4
5.84	6000.3		5.84	5679.8		5.84	6070.6
5.86	6056.4		5.86	5741.5		5.86	6148.6
5.88	6157.4		5.88	5697.8		5.88	6107.9
5.9	6030		5.9	5618.1		5.9	6072.2
5.92	6048.7		5.92	5885.5		5.92	6145
5.94	6057.5		5.94	5686.1		5.94	6099.5
5.96	6035.3		5.96	5863.6		5.96	6051.5
5.98	6099		5.98	5625.9		5.98	6145.7
6	6084.5		6	5795.6		6	6060.4
6.02	6012.2		6.02	5650.3		6.02	6107.2
6.04	6132.8		6.04	5661.8		6.04	5937.7
6.06	6043.4		6.06	5627.9		6.06	6067
6.08	5962.2		6.08	5638.3		6.08	6083.5
6.1	6047.1		6.1	5696.5		6.1	6051.3
6.12	5971		6.12	5613		6.12	5957.7
6.14	6013.8		6.14	5709.9		6.14	5974.4
6.16	5939.4		6.16	5591.8		6.16	6035.1
6.18	5992.6		6.18	5771.9		6.18	5921.8
6.2	5894.3		6.2	5607.5		6.2	5960.5
6.22	5989		6.22	5507.7		6.22	6049.8
6.24	5933.6		6.24	5594.6		6.24	6060.7
6.26	5918.9		6.26	5583.3		6.26	5941.2
6.28	5885.4		6.28	5581.1		6.28	5978.2
6.3	5901.3		6.3	5484		6.3	5893.3
6.32	5868.5		6.32	5503.1		6.32	6031.3
6.34	5752.7		6.34	5507.4		6.34	5921.2
6.36	5899.6		6.36	5580.2		6.36	5926.3
6.38	5921.2		6.38	5580.4		6.38	5997.8
6.4	5952.8		6.4	5443.5		6.4	5838.2
6.42	5909.5		6.42	5429.1		6.42	6024.2
6.44	5872		6.44	5568.9		6.44	5875
6.46	5722.7		6.46	5458.7		6.46	5946.2
6.48	5821.8		6.48	5425		6.48	5859.5
6.5	5844.6		6.5	5477.4		6.5	5890.1
6.52	5911.9		6.52	5440.4		6.52	5783
6.54	5779.7		6.54	5496.8		6.54	5879.2
6.56	5755.8		6.56	5401.2		6.56	5854.1
6.58	5807.4		6.58	5480.5		6.58	5839.3
6.6	5828.9		6.6	5470		6.6	5860.3
6.62	5822		6.62	5444		6.62	5788.7
6.64	5769.6		6.64	5452.5		6.64	5797.4
6.66	5767.2		6.66	5331		6.66	5843.4
6.68	5754.3		6.68	5409.7		6.68	5706.7
6.7	5821.8		6.7	5369.9		6.7	5815.9
6.72	5696.1		6.72	5437.8		6.72	5860.8
6.74	5758.4		6.74	5412.2		6.74	5718.4
6.76	5787.6		6.76	5337.3		6.76	5791.4
6.78	5791.7		6.78	5460.1		6.78	5768.3
6.8	5718		6.8	5356.1		6.8	5813.9
6.82	5647		6.82	5325.7		6.82	5766
6.84	5752.3		6.84	5398.2		6.84	5773.2
6.86	5672.1		6.86	5355		6.86	5689.3
6.88	5551.5		6.88	5307.6		6.88	5653.6
6.9	5636.1		6.9	5387		6.9	5844.9
6.92	5620.2		6.92	5358.1		6.92	5802.1
6.94	5559.5		6.94	5392.5		6.94	5708.6
6.96	5669.6		6.96	5291.2		6.96	5766.5
6.98	5551.5		6.98	5285.8		6.98	5810.5
7	5661.6		7	5275.9		7	5640
7.02	5686.3		7.02	5358.1		7.02	5670
7.04	5697.5		7.04	5329.7		7.04	5665.9
7.06	5666.8		7.06	5215.2		7.06	5725.2
7.08	5570.7		7.08	5219.3		7.08	5661.8
7.1	5550.9		7.1	5264.2		7.1	5572.7
7.12	5670.7		7.12	5198.9		7.12	5638.9
7.14	5551		7.14	5285.3		7.14	5657
7.16	5574		7.16	5126.7		7.16	5541.8
7.18	5676		7.18	5275.8		7.18	5668.7
7.2	5513.9		7.2	5257.7		7.2	5500.7
7.22	5595.7		7.22	5133.5		7.22	5645.1
7.24	5522.1		7.24	5250.1		7.24	5528.5
7.26	5517.6		7.26	5195.4		7.26	5410.9
7.28	5400.4		7.28	5164.1		7.28	5573.7
7.3	5499.1		7.3	5080.2		7.3	5624.9
7.32	5417.8		7.32	5254.7		7.32	5521.2
7.34	5443.9		7.34	5147.1		7.34	5583.2
7.36	5514.4		7.36	5130.4		7.36	5606.5
7.38	5341.9		7.38	5255.4		7.38	5528.5
7.4	5355.4		7.4	5164.4		7.4	5475.2
7.42	5239.7		7.42	5095.8		7.42	5408.6
7.44	5301.2		7.44	5156.4		7.44	5605.5
7.46	5403.4		7.46	5147.2		7.46	5467.3
7.48	5374.6		7.48	5119.6		7.48	5468.4
7.5	5307.8		7.5	5116.2		7.5	5388.8
7.52	5389.3		7.52	4998.1		7.52	5326.9
7.54	5392.7		7.54	5117.5		7.54	5468.7
7.56	5335.7		7.56	5098.1		7.56	5378.4
7.58	5347.2		7.58	4966.9		7.58	5392.4
7.6	5479.4		7.6	5117.3		7.6	5322.4
7.62	5304.2		7.62	5115.4		7.62	5376.6
7.64	5369.3		7.64	5017.7		7.64	5387.7
7.66	5291.4		7.66	5018.3		7.66	5320.5
7.68	5293.1		7.68	4991.4		7.68	5261.2
7.7	5291.7		7.7	5000.8		7.7	5345.6
7.72	5362.8		7.72	5029.2		7.72	5341.7
7.74	5276.5		7.74	5044.2		7.74	5433.2
7.76	5284.6		7.76	5032.9		7.76	5277.9
7.78	5264		7.78	4967.2		7.78	5258
7.8	5180.8		7.8	5090.2		7.8	5187.1
7.82	5105.9		7.82	4936.3		7.82	5172.7
7.84	5184.3		7.84	5042.1		7.84	5289.9
7.86	5164.9		7.86	4998.6		7.86	5192.7
7.88	5110.5		7.88	4994.8		7.88	5305.4
7.9	5130.7		7.9	4932.8		7.9	5267.3
7.92	5117.6		7.92	5005.4		7.92	5228.2
7.94	5091.6		7.94	4931.4		7.94	5219.5
7.96	5162.3		7.96	5006.8		7.96	5148.9
7.98	5194.5		7.98	4969.1		7.98	5212.7
8	5023		8	5001.3		8	5224.5
8.02	5173.8		8.02	4905.3		8.02	5184.9
8.04	5116.1		8.04	4902.4		8.04	5101.1
8.06	5020.2		8.06	4876.8		8.06	5138
8.08	5081.6		8.08	4941		8.08	5166.5
8.1	5205.5		8.1	4910.3		8.1	5060.3
8.12	5132.8		8.12	4951.3		8.12	5110.9
8.14	5072.1		8.14	4818.9		8.14	5186.8
8.16	5084.9		8.16	5016		8.16	5142.7
8.18	5059.5		8.18	4863.1		8.18	5093.8
8.2	4991.7		8.2	4896.9		8.2	5109.6
8.22	4973.8		8.22	4885.2		8.22	5144.3
8.24	5066.2		8.24	4858.2		8.24	5133.3
8.26	4983.2		8.26	4853.2		8.26	5086.5
8.28	4960		8.28	4844.1		8.28	5036.4
8.3	4976.8		8.3	4940.9		8.3	4992.1
8.32	5051.4		8.32	4973		8.32	5025.7
8.34	5047.8		8.34	4797.4		8.34	5066.3
8.36	5043.9		8.36	4804.2		8.36	5058.3
8.38	5088		8.38	4801.9		8.38	5027.3
8.4	4966.1		8.4	4816.6		8.4	5075.9
8.42	4910.1		8.42	4789.8		8.42	5033.3
8.44	4898.8		8.44	4823		8.44	5033.8
8.46	4914.3		8.46	4786.2		8.46	4955.7
8.48	4948.2		8.48	4764.9		8.48	4975.1
8.5	4896.1		8.5	4756.4		8.5	4882.4
8.52	4970.4		8.52	4873.2		8.52	5015
8.54	4983.9		8.54	4736.1		8.54	5038.7
8.56	4947		8.56	4705.1		8.56	4967.7
8.58	4904.6		8.58	4748.2		8.58	4955.7
8.6	4945.7		8.6	4753.2		8.6	4958.6
8.62	4880.2		8.62	4786		8.62	4897.1
8.64	4893.5		8.64	4652.8		8.64	4997.6
8.66	4887.9		8.66	4741.2		8.66	4844.6
8.68	4856.4		8.68	4770.4		8.68	4948.9
8.7	4840.3		8.7	4697.1		8.7	4946.5
8.72	4880.4		8.72	4767		8.72	4760.3
8.74	4834.8		8.74	4755.2		8.74	4809.8
8.76	4889.9		8.76	4796.8		8.76	4937.1
8.78	4873.5		8.78	4690.5		8.78	5011.6
8.8	4821.3		8.8	4710.7		8.8	4802.1
8.82	4730.2		8.82	4833		8.82	4795.6
8.84	4929.9		8.84	4769.7		8.84	4921
8.86	4784.8		8.86	4639.2		8.86	4893.7
8.88	4829.2		8.88	4755		8.88	4838
8.9	4761.9		8.9	4699.9		8.9	4834.9
8.92	4765.1		8.92	4760.9		8.92	4789.9
8.94	4803		8.94	4601.5		8.94	4730.7
8.96	4817		8.96	4660.5		8.96	4759.6
8.98	4819.3		8.98	4675.1		8.98	4886.7
9	4796.5		9	4699.2		9	4916.3
9.02	4778.7		9.02	4718.2		9.02	4713.8
9.04	4858.3		9.04	4651.2		9.04	4868.7
9.06	4761.6		9.06	4793.2		9.06	4750.8
9.08	4832.2		9.08	4623.9		9.08	4748.8
9.1	4747.2		9.1	4607		9.1	4798.7
9.12	4837.5		9.12	4669.2		9.12	4699.1
9.14	4700.3		9.14	4632.2		9.14	4718.9
9.16	4732.2		9.16	4581.3		9.16	4720.7
9.18	4675.8		9.18	4615.7		9.18	4795.4
9.2	4760.6		9.2	4614.7		9.2	4734.4
9.22	4640.6		9.22	4691		9.22	4753.1
9.24	4742.6		9.24	4710.8		9.24	4753.5
9.26	4684.1		9.26	4596.2		9.26	4739
9.28	4719.7		9.28	4591.9		9.28	4674.7
9.3	4656.4		9.3	4518.9		9.3	4754.8
9.32	4619.9		9.32	4588.6		9.32	4821.2
9.34	4693.2		9.34	4552.6		9.34	4630.3
9.36	4654.9		9.36	4581.7		9.36	4803.4
9.38	4706.9		9.38	4605.6		9.38	4734.2
9.4	4686.9		9.4	4617.3		9.4	4573.3
9.42	4670.6		9.42	4568.2		9.42	4718.8
9.44	4686.4		9.44	4577.2		9.44	4788
9.46	4770		9.46	4545.3		9.46	4718.3
9.48	4678		9.48	4553.9		9.48	4634.7
9.5	4627.2		9.5	4567.9		9.5	4689.6
9.52	4725.4		9.52	4557.1		9.52	4676.5
9.54	4604		9.54	4551.4		9.54	4652.6
9.56	4555.6		9.56	4653.4		9.56	4669.4
9.58	4685.2		9.58	4608.2		9.58	4598.7
9.6	4638		9.6	4509.7		9.6	4539.8
9.62	4640.8		9.62	4676.5		9.62	4657.4
9.64	4661.9		9.64	4444.3		9.64	4564.7
9.66	4654.3		9.66	4603.9		9.66	4606.1
9.68	4646.8		9.68	4540.4		9.68	4686
9.7	4529		9.7	4526		9.7	4645.1
9.72	4637.1		9.72	4441.9		9.72	4486.3
9.74	4588.2		9.74	4634.4		9.74	4560.7
9.76	4649.4		9.76	4514.1		9.76	4621.6
9.78	4570.5		9.78	4560.7		9.78	4675.2
9.8	4622.3		9.8	4521.8		9.8	4592.7
9.82	4581		9.82	4558		9.82	4587
9.84	4550		9.84	4524.7		9.84	4519.8
9.86	4481.6		9.86	4524		9.86	4543.6
9.88	4545.7		9.88	4519.4		9.88	4578.6
9.9	4626.4		9.9	4449.1		9.9	4467.2
9.92	4656.6		9.92	4499		9.92	4614.7
9.94	4595.7		9.94	4493.3		9.94	4535.3
9.96	4531.8		9.96	4449.8		9.96	4584.7
9.98	4506.4		9.98	4430.1		9.98	4518.4
10	4515.3		10	4416.5		10	4430.7
10.02	4555.1		10.02	4367.6		10.02	4497.3
10.04	4556.4		10.04	4524.3		10.04	4584.2
10.06	4527.1		10.06	4430.5		10.06	4514.3
10.08	4619		10.08	4439.4		10.08	4437.7
10.1	4472		10.1	4564.6		10.1	4438.9
10.12	4505		10.12	4462.7		10.12	4442.5
10.14	4522.4		10.14	4431.1		10.14	4500.1
10.16	4483.3		10.16	4521.1		10.16	4557.4
10.18	4516.1		10.18	4450.9		10.18	4450.8
10.2	4505.8		10.2	4407.3		10.2	4477
10.22	4585.2		10.22	4399		10.22	4553.1
10.24	4408.6		10.24	4473.8		10.24	4370.1
10.26	4572.9		10.26	4452.1		10.26	4529.7
10.28	4471.2		10.28	4408.2		10.28	4476
10.3	4481.5		10.3	4398.7		10.3	4365.3
10.32	4511.2		10.32	4470.8		10.32	4453.4
10.34	4482.7		10.34	4392.9		10.34	4467.6
10.36	4405.3		10.36	4441.1		10.36	4385.4
10.38	4342.4		10.38	4304.2		10.38	4311.6
10.4	4464.9		10.4	4318.2		10.4	4447.2
10.42	4412.1		10.42	4341.7		10.42	4459.4
10.44	4455.1		10.44	4389.2		10.44	4321.8
10.46	4446.3		10.46	4363.8		10.46	4477.5
10.48	4325.1		10.48	4336.2		10.48	4459
10.5	4359		10.5	4319.7		10.5	4312.4
10.52	4402		10.52	4253.9		10.52	4400.9
10.54	4388.1		10.54	4312.1		10.54	4370.9
10.56	4407.4		10.56	4298.4		10.56	4402.9
10.58	4362.9		10.58	4257.8		10.58	4414.1
10.6	4405		10.6	4373.1		10.6	4408.2
10.62	4459.7		10.62	4224.1		10.62	4265.7
10.64	4330.3		10.64	4322.9		10.64	4342.2
10.66	4189.8		10.66	4206.2		10.66	4231.7
10.68	4351.5		10.68	4284.5		10.68	4360.5
10.7	4385.4		10.7	4258.2		10.7	4415.8
10.72	4367.5		10.72	4290.9		10.72	4397.5
10.74	4428.4		10.74	4251.7		10.74	4306.1
10.76	4312.4		10.76	4298.2		10.76	4350.8
10.78	4343.7		10.78	4248.4		10.78	4272.4
10.8	4244.6		10.8	4106.3		10.8	4168.4
10.82	4260.6		10.82	4243.1		10.82	4240.5
10.84	4261		10.84	4161.8		10.84	4240.3
10.86	4304.7		10.86	4201.7		10.86	4278.6
10.88	4353.7		10.88	4219.3		10.88	4294.5
10.9	4385.6		10.9	4146.9		10.9	4115.7
10.92	4343.8		10.92	4210.9		10.92	4225.4
10.94	4240.5		10.94	4175.6		10.94	4225.9
10.96	4270.2		10.96	4158.9		10.96	4254.8
10.98	4332		10.98	4187		10.98	4232.5
11	4335.7		11	4182.1		11	4123.6
11.02	4172		11.02	4160		11.02	4199.8
11.04	4189.8		11.04	4092.2		11.04	4089.9
11.06	4200.7		11.06	4118.5		11.06	4161.4
11.08	4250.9		11.08	4129.7		11.08	4071.2
11.1	4231.4		11.1	4154.7		11.1	4174.7
11.12	4279.2		11.12	4110.6		11.12	4171.9
11.14	4180.3		11.14	4156.6		11.14	4182.8
11.16	4263.9		11.16	4155.9		11.16	4165.5
11.18	4172.1		11.18	4131.6		11.18	4133.2
11.2	4042.2		11.2	4019		11.2	4087.7
11.22	4138		11.22	4041.6		11.22	4178.8
11.24	4148.4		11.24	4115		11.24	4067.2
11.26	4143.1		11.26	4151.6		11.26	4050
11.28	4167.3		11.28	4107.9		11.28	4109.1
11.3	4212.6		11.3	3987.2		11.3	4077.7
11.32	4173.8		11.32	4123.8		11.32	4067
11.34	4204.7		11.34	3913.2		11.34	4032.1
11.36	4132		11.36	4013.9		11.36	4023.7
11.38	4037.4		11.38	4034.6		11.38	4095.5
11.4	4175.6		11.4	3995.2		11.4	4106.3
11.42	4113.9		11.42	4044.9		11.42	4060.4
11.44	4065.9		11.44	4024.2		11.44	4114
11.46	4090.3		11.46	3956		11.46	4112
11.48	4163.6		11.48	3881.7		11.48	4076.9
11.5	4110.7		11.5	4033.1		11.5	3991.7
11.52	4090		11.52	3972.1		11.52	3975.9
11.54	4039.9		11.54	3981.8		11.54	3973.1
11.56	4065.4		11.56	3990.5		11.56	4041.8
11.58	4109.7		11.58	3962.7		11.58	4122.6
11.6	3995.6		11.6	4004.3		11.6	3964.9
11.62	3987.2		11.62	4009.2		11.62	4057.7
11.64	4023.5		11.64	4047.5		11.64	3948.5
11.66	4014.6		11.66	4009.1		11.66	4025.8
11.68	4027.3		11.68	3959.6		11.68	3973.9
11.7	3978.3		11.7	3928.6		11.7	4061.2
11.72	4089.3		11.72	3961.1		11.72	3935.4
11.74	4000.1		11.74	3938.9		11.74	4020.8
11.76	4004		11.76	3878.3		11.76	3929.8
11.78	3994		11.78	3924.4		11.78	4107.5
11.8	4022.2		11.8	3805.4		11.8	3835.2
11.82	3920.4		11.82	3865.5		11.82	3963.3
11.84	3995.5		11.84	3830.9		11.84	3834.4
11.86	4016		11.86	3816.7		11.86	3969.1
11.88	4001.3		11.88	3835		11.88	4006
11.9	4001.9		11.9	3887.6		11.9	3942.3
11.92	3919.4		11.92	3829.7		11.92	3895.9
11.94	3978		11.94	3920.2		11.94	3836.6
11.96	4057.2		11.96	3858		11.96	3800.2
11.98	3843		11.98	3865.6		11.98	3846.6
12	3972.8		12	3910.7		12	3911.2
12.02	3951.7		12.02	3771.7		12.02	3872.8
12.04	3780.6		12.04	3810.4		12.04	3945.4
12.06	3949.2		12.06	3812.7		12.06	3758.8
12.08	3917.1		12.08	3863		12.08	3904.6
12.1	3911		12.1	3810.9		12.1	3808.2
12.12	3856.8		12.12	3791.3		12.12	3848.5
12.14	3934.9		12.14	3856.7		12.14	3911.2
12.16	3996.4		12.16	3847.5		12.16	3940.7
12.18	3947		12.18	3749.3		12.18	3847.2
12.2	3902.2		12.2	3783.5		12.2	3881.9
12.22	3968.7		12.22	3833		12.22	3888.7
12.24	3907.3		12.24	3759.3		12.24	3835
12.26	3911		12.26	3766.4		12.26	3919.3
12.28	3903.2		12.28	3735.7		12.28	3727.4
12.3	3814.3		12.3	3843		12.3	3849.9
12.32	3783.9		12.32	3745		12.32	3821
12.34	3721.1		12.34	3733.5		12.34	3743.3
12.36	3822.1		12.36	3669.9		12.36	3784.9
12.38	3751.9		12.38	3806.8		12.38	3844.9
12.4	3844.4		12.4	3769.1		12.4	3741.5
12.42	3963.6		12.42	3685.1		12.42	3891.4
12.44	3849.3		12.44	3750.7		12.44	3675.1
12.46	3914.5		12.46	3719.8		12.46	3822.8
12.48	3843.6		12.48	3666.9		12.48	3733.4
12.5	3796.6		12.5	3746		12.5	3881.5
12.52	3778.2		12.52	3730.4		12.52	3743
12.54	3818.9		12.54	3651		12.54	3852.8
12.56	3833.8		12.56	3746.6		12.56	3713.6
12.58	3809.5		12.58	3719.4		12.58	3761.8
12.6	3768.4		12.6	3624.3		12.6	3750.3
12.62	3844.5		12.62	3683.5		12.62	3771.9
12.64	3782.6		12.64	3650		12.64	3842.4
12.66	3844.1		12.66	3592.6		12.66	3757.6
12.68	3869.9		12.68	3639		12.68	3704.1
12.7	3754.2		12.7	3687.4		12.7	3820.2
12.72	3879		12.72	3705.2		12.72	3740
12.74	3840.8		12.74	3661.7		12.74	3788
12.76	3864.9		12.76	3584.1		12.76	3580.9
12.78	3731.8		12.78	3622.7		12.78	3720.5
12.8	3680.4		12.8	3580.6		12.8	3742.8
12.82	3755.1		12.82	3631.6		12.82	3758.8
12.84	3882.6		12.84	3623.9		12.84	3752.4
12.86	3772.3		12.86	3593.3		12.86	3799.5
12.88	3717.5		12.88	3788.1		12.88	3649.4
12.9	3749.7		12.9	3581.4		12.9	3688.7
12.92	3758.4		12.92	3614.7		12.92	3726.2
12.94	3781.6		12.94	3547.8		12.94	3781.9
12.96	3745.5		12.96	3561.3		12.96	3696.8
12.98	3641.3		12.98	3501.7		12.98	3722
13	3778		13	3534.2		13	3728.9
13.02	3702.3		13.02	3583.8		13.02	3771.7
13.04	3761.6		13.04	3537.5		13.04	3627.3
13.06	3653.5		13.06	3544.5		13.06	3645
13.08	3749.5		13.08	3608.5		13.08	3749.8
13.1	3666.4		13.1	3603.7		13.1	3714.1
13.12	3631.4		13.12	3610.2		13.12	3627.8
13.14	3658.1		13.14	3577.1		13.14	3718.8
13.16	3673.9		13.16	3624.3		13.16	3706.5
13.18	3728.7		13.18	3585.4		13.18	3575.6
13.2	3756.1		13.2	3568.8		13.2	3643.5
13.22	3786.4		13.22	3585.5		13.22	3694.5
13.24	3712.4		13.24	3637.5		13.24	3702.6
13.26	3727		13.26	3542		13.26	3705.3
13.28	3758		13.28	3507.2		13.28	3718.6
13.3	3749.8		13.3	3556.6		13.3	3747.6
13.32	3709.5		13.32	3515.1		13.32	3703.6
13.34	3799.9		13.34	3422.1		13.34	3665.4
13.36	3709.2		13.36	3563.1		13.36	3714.3
13.38	3752.2		13.38	3558.4		13.38	3722.2
13.4	3787.5		13.4	3530.4		13.4	3624.4
13.42	3590		13.42	3545.8		13.42	3681
13.44	3736.8		13.44	3543.6		13.44	3673.3
13.46	3699.5		13.46	3448.7		13.46	3715.3
13.48	3634.4		13.48	3413.4		13.48	3698.9
13.5	3608.1		13.5	3508.4		13.5	3696.2
13.52	3719.5		13.52	3449.3		13.52	3806.7
13.54	3732.9		13.54	3474.3		13.54	3775.4
13.56	3703.2		13.56	3424.6		13.56	3690.1
13.58	3660.6		13.58	3584.2		13.58	3701.5
13.6	3662.6		13.6	3542.3		13.6	3728.6
13.62	3643.9		13.62	3457		13.62	3813.8
13.64	3555.2		13.64	3510.3		13.64	3708.7
13.66	3594.7		13.66	3354.3		13.66	3762.9
13.68	3728.8		13.68	3422.9		13.68	3793.9
13.7	3600.6		13.7	3445.4		13.7	3769.9
13.72	3584.8		13.72	3496.9		13.72	3781.4
13.74	3656.4		13.74	3488.7		13.74	3684.4
13.76	3596.9		13.76	3528.7		13.76	3801.2
13.78	3609.7		13.78	3364.5		13.78	3831.6
13.8	3631.2		13.8	3351		13.8	3747.9
13.82	3539.9		13.82	3407.7		13.82	3794.8
13.84	3640.7		13.84	3446.7		13.84	3786.3
13.86	3602		13.86	3386.2		13.86	3816.9
13.88	3713.1		13.88	3396.5		13.88	3819
13.9	3608.3		13.9	3459.6		13.9	3762.6
13.92	3630.2		13.92	3357.9		13.92	3803.6
13.94	3589.9		13.94	3366.6		13.94	3814.1
13.96	3639.8		13.96	3340.6		13.96	3811
13.98	3707.6		13.98	3506.9		13.98	3847
14	3665.4		14	3308.6		14	3790.4
14.02	3763.1		14.02	3292.7		14.02	3986.8
14.04	3757.9		14.04	3334.7		14.04	3822.9
14.06	3638.1		14.06	3378.4		14.06	3846.9
14.08	3733		14.08	3347.9		14.08	3926.2
14.1	3671.9		14.1	3428		14.1	3985.6
14.12	3771.1		14.12	3320.3		14.12	3893.2
14.14	3703.9		14.14	3359.6		14.14	3932.5
14.16	3754.2		14.16	3284		14.16	3836.8
14.18	3683.7		14.18	3407.7		14.18	4023.4
14.2	3832.6		14.2	3397.8		14.2	4029.1
14.22	3761.3		14.22	3471.8		14.22	3939.6
14.24	3991.3		14.24	3467.4		14.24	3947.3
14.26	4002		14.26	3446.3		14.26	4083.3
14.28	4076.1		14.28	3576.6		14.28	4171.5
14.3	4157		14.3	3648.6		14.3	4281.2
14.32	4181.1		14.32	3556.1		14.32	4401.9
14.34	4274.3		14.34	3417.8		14.34	4340.1
14.36	4170.3		14.36	3351		14.36	4314.1
14.38	3944.7		14.38	3374.2		14.38	4082.9
14.4	3742.9		14.4	3368		14.4	3949.1
14.42	3764.4		14.42	3341.2		14.42	3883.7
14.44	3639.4		14.44	3317.7		14.44	3803.1
14.46	3614.3		14.46	3284		14.46	3579.3
14.48	3508.6		14.48	3379.2		14.48	3593
14.5	3565.7		14.5	3309		14.5	3553.6
14.52	3417.7		14.52	3348.6		14.52	3601.6
14.54	3473		14.54	3378.6		14.54	3511.9
14.56	3529.9		14.56	3229.1		14.56	3533
14.58	3458.8		14.58	3235.7		14.58	3614.1
14.6	3455.1		14.6	3234		14.6	3478.3
14.62	3404.8		14.62	3254		14.62	3367.5
14.64	3392.1		14.64	3166.2		14.64	3319.8
14.66	3419.2		14.66	3255.5		14.66	3420.5
14.68	3339.4		14.68	3424.6		14.68	3414.7
14.7	3421.2		14.7	3247.1		14.7	3381.8
14.72	3379		14.72	3378.8		14.72	3421.3
14.74	3380.5		14.74	3240.1		14.74	3349.4
14.76	3380.2		14.76	3213.2		14.76	3419.5
14.78	3312.9		14.78	3259.7		14.78	3399.1
14.8	3387.9		14.8	3330.6		14.8	3260
14.82	3260.1		14.82	3223		14.82	3287.8
14.84	3277.2		14.84	3242.1		14.84	3284
14.86	3266.5		14.86	3236.6		14.86	3436.3
14.88	3314		14.88	3228.6		14.88	3296.3
14.9	3294.2		14.9	3205.7		14.9	3288.6
14.92	3279.8		14.92	3351.5		14.92	3309.9
14.94	3338.6		14.94	3380.5		14.94	3331.4
14.96	3228.7		14.96	3283.9		14.96	3215.3
14.98	3132.8		14.98	3288.1		14.98	3270
15	3231.3		15	3184.8		15	3249.7
15.02	3246.8		15.02	3347.4		15.02	3359.2
15.04	3265.5		15.04	3288.3		15.04	3256.2
15.06	3192.9		15.06	3252.3		15.06	3142.8
15.08	3252.8		15.08	3218.5		15.08	3247.3
15.1	3265.9		15.1	3142		15.1	3277
15.12	3198.4		15.12	3273.5		15.12	3177
15.14	3223.6		15.14	3192.5		15.14	3234.5
15.16	3190.8		15.16	3317		15.16	3206.2
15.18	3223.4		15.18	3119.9		15.18	3249
15.2	3106.2		15.2	3274.4		15.2	3195.9
15.22	3207.3		15.22	3167.9		15.22	3171.5
15.24	3232.2		15.24	3141.7		15.24	3142.4
15.26	3225.3		15.26	3158.9		15.26	3231.4
15.28	3344.6		15.28	3217.6		15.28	3165.9
15.3	3199.3		15.3	3197.9		15.3	3215.9
15.32	3173		15.32	3253		15.32	3236.5
15.34	3203.5		15.34	3283		15.34	3299.5
15.36	3195.6		15.36	3293.2		15.36	3308.1
15.38	3219.9		15.38	3247.5		15.38	3270.6
15.4	3145.4		15.4	3218.3		15.4	3167.9
15.42	3328		15.42	3333		15.42	3356
15.44	3259.4		15.44	3418		15.44	3352.2
15.46	3331.3		15.46	3307.5		15.46	3341.8
15.48	3361.5		15.48	3323.8		15.48	3390.3
15.5	3290.4		15.5	3467		15.5	3362.6
15.52	3444.8		15.52	3426.8		15.52	3537.5
15.54	3499.3		15.54	3530.4		15.54	3578.2
15.56	3557.3		15.56	3500.7		15.56	3658.7
15.58	3615.5		15.58	3616.4		15.58	3674.5
15.6	3667.8		15.6	3587.9		15.6	3751.7
15.62	3802.2		15.62	3680		15.62	3820.3
15.64	3819.9		15.64	3924.3		15.64	3883.2
15.66	3986.8		15.66	4197.7		15.66	4048.1
15.68	4283.8		15.68	4835.9		15.68	4329.7
15.7	4973.3		15.7	6085.3		15.7	4973.9
15.72	6146.5		15.72	8597.5		15.72	6402.9
15.74	8556.2		15.74	12797.8		15.74	8849
15.76	12929.6		15.76	19065.7		15.76	13291.3
15.78	19727.6		15.78	27338.1		15.78	20230.9
15.8	29063		15.8	31995.3		15.8	30513.9
15.82	39447.8		15.82	29919.3		15.82	41422.2
15.84	42059.9		15.84	22520.9		15.84	43097.9
15.86	35839.4		15.86	14334.3		15.86	35753.5
15.88	24694.3		15.88	8947.9		15.88	24264.8
15.9	14316		15.9	5802.6		15.9	13959.3
15.92	8323.8		15.92	4696.7		15.92	8179.5
15.94	5610.2		15.94	4297.7		15.94	5542.6
15.96	4640.3		15.96	4163.2		15.96	4638.7
15.98	4348.3		15.98	3940.7		15.98	4357
16	4206.1		16	3901.7		16	4201.5
16.02	4013		16.02	3731		16.02	4028.3
16.04	3850.5		16.04	3578.5		16.04	3938.3
16.06	3743.2		16.06	3461.2		16.06	3675.2
16.08	3581.7		16.08	3363.7		16.08	3551
16.1	3440		16.1	3230.3		16.1	3477.6
16.12	3426.4		16.12	3278.7		16.12	3349.5
16.14	3300		16.14	3084.7		16.14	3281
16.16	3279.5		16.16	3076.8		16.16	3181.6
16.18	3254.9		16.18	3119.2		16.18	3224.3
16.2	3174.5		16.2	3212.7		16.2	3259.7
16.22	3183.9		16.22	3122.3		16.22	3177.3
16.24	3219.5		16.24	3209.9		16.24	3137.2
16.26	3225.6		16.26	3063.5		16.26	3185.5
16.28	3091.8		16.28	3162.3		16.28	3072.5
16.3	3107.9		16.3	3097.8		16.3	3072.9
16.32	3089		16.32	3167.7		16.32	3067.5
16.34	3054.1		16.34	3086.1		16.34	3105.5
16.36	3069.4		16.36	3142.1		16.36	3022.9
16.38	3030.4		16.38	3032.3		16.38	3110.4
16.4	2940.3		16.4	3028.5		16.4	3098.9
16.42	3053.3		16.42	3022.6		16.42	3085.8
16.44	3085.9		16.44	3062.1		16.44	3062.5
16.46	3017.4		16.46	3192.5		16.46	3049.2
16.48	3057.9		16.48	3003.6		16.48	3135
16.5	2984.9		16.5	3017.4		16.5	3088.7
16.52	3066.3		16.52	2983.9		16.52	3062.9
16.54	3071.1		16.54	3147.5		16.54	3044.3
16.56	3107.8		16.56	3068.3		16.56	3108.9
16.58	2996.2		16.58	3020.5		16.58	2986.3
16.6	2978.7		16.6	3042.9		16.6	3020.2
16.62	3001.9		16.62	3002.9		16.62	3080.7
16.64	2960.3		16.64	2962.6		16.64	3011.1
16.66	2990		16.66	2961.3		16.66	2979.9
16.68	2918.9		16.68	2916.9		16.68	2990.7
16.7	2983.4		16.7	2974.1		16.7	3008.6
16.72	2924.8		16.72	2980.5		16.72	2946
16.74	2964.3		16.74	2942.8		16.74	2996
16.76	2910.2		16.76	2992.1		16.76	3063
16.78	3030.9		16.78	3077.4		16.78	3186.6
16.8	2906.6		16.8	3040		16.8	2982.4
16.82	2860		16.82	2954.4		16.82	2886.9
16.84	2838.5		16.84	2934.1		16.84	2938.4
16.86	2859		16.86	2977.5		16.86	2963.7
16.88	2885.2		16.88	3072.1		16.88	3041.5
16.9	2868.7		16.9	2953.8		16.9	2915.9
16.92	2897.1		16.92	2985.4		16.92	2979
16.94	2912		16.94	2976.7		16.94	2948.6
16.96	2847.3		16.96	2901.8		16.96	2928.2
16.98	2787.6		16.98	2957.9		16.98	2934.3
17	2932.3		17	2890.1		17	2927.5
17.02	2916.3		17.02	2964.7		17.02	2925.2
17.04	2919.7		17.04	2867.2		17.04	2902.4
17.06	2867.7		17.06	2927.8		17.06	2975.1
17.08	2798.9		17.08	2934.5		17.08	2870.8
17.1	2886.5		17.1	2984.7		17.1	2967.9
17.12	2985.8		17.12	2925.4		17.12	2878.1
17.14	2868.2		17.14	2886.9		17.14	2868.4
17.16	2905.2		17.16	2961.2		17.16	3062.1
17.18	2823.1		17.18	2918.4		17.18	2889.7
17.2	2856.9		17.2	2863.6		17.2	2996.3
17.22	2803.4		17.22	2781.7		17.22	2942.3
17.24	2798.4		17.24	2912.4		17.24	2897.8
17.26	2857.3		17.26	2860.7		17.26	2954
17.28	2862		17.28	2881.5		17.28	2848.2
17.3	2866.6		17.3	2884.5		17.3	2847.6
17.32	2849.2		17.32	2918.4		17.32	2876.8
17.34	2874.5		17.34	2948.7		17.34	2851.6
17.36	2909.8		17.36	2880.7		17.36	2834.9
17.38	2836.2		17.38	2834.5		17.38	2904.7
17.4	2739		17.4	2825.1		17.4	2972.1
17.42	2808.3		17.42	2937.7		17.42	2948.8
17.44	2829.1		17.44	2882.9		17.44	2880.7
17.46	2799.5		17.46	2984.7		17.46	2940.8
17.48	2796		17.48	2814.3		17.48	2829.8
17.5	2695.6		17.5	2855.7		17.5	2866.4
17.52	2878.3		17.52	2920.4		17.52	2893.1
17.54	2983.1		17.54	2832.1		17.54	2882.1
17.56	2857.2		17.56	3022.6		17.56	2956.9
17.58	3056		17.58	2956.2		17.58	3012.9
17.6	3050.5		17.6	3125.8		17.6	3064.1
17.62	3134.8		17.62	3276.4		17.62	3098.9
17.64	3203.3		17.64	3398.4		17.64	3265.1
17.66	3323.3		17.66	3456.1		17.66	3239.7
17.68	3306.6		17.68	3483		17.68	3317.8
17.7	3367.7		17.7	3450.4		17.7	3266.4
17.72	3191.4		17.72	3321.1		17.72	3168.7
17.74	3154.4		17.74	3116.6		17.74	3008.3
17.76	3027.8		17.76	3031.2		17.76	3002.6
17.78	2916.7		17.78	2996.7		17.78	2876.4
17.8	2838.6		17.8	2938.4		17.8	2848.6
17.82	2942.1		17.82	2874.6		17.82	2822.8
17.84	2887		17.84	2842.5		17.84	2870.2
17.86	2777.8		17.86	2847.8		17.86	2845.4
17.88	2796.8		17.88	2878.9		17.88	2796.8
17.9	2725.5		17.9	2843.9		17.9	2874.9
17.92	2879.3		17.92	2833.9		17.92	2690
17.94	2776.2		17.94	2731.4		17.94	2799.7
17.96	2753.2		17.96	2789.7		17.96	2839.4
17.98	2694.4		17.98	2771.9		17.98	2770.1
18	2715.3		18	2723.9		18	2792.2
18.02	2682.6		18.02	2777.6		18.02	2738.5
18.04	2775.9		18.04	2742.3		18.04	2759.3
18.06	2718.6		18.06	2800		18.06	2766.8
18.08	2752.3		18.08	2741.3		18.08	2765.5
18.1	2732.3		18.1	2741.8		18.1	2697.5
18.12	2748.3		18.12	2739.9		18.12	2700.4
18.14	2684.9		18.14	2795.7		18.14	2730.5
18.16	2677.7		18.16	2858.5		18.16	2682.6
18.18	2807.8		18.18	2777.3		18.18	2738
18.2	2688.5		18.2	2721.7		18.2	2718
18.22	2664.5		18.22	2809		18.22	2756.2
18.24	2697.5		18.24	2782.9		18.24	2719.7
18.26	2722.1		18.26	2704.3		18.26	2666.7
18.28	2678.6		18.28	2729.7		18.28	2700.4
18.3	2675.9		18.3	2750.3		18.3	2756
18.32	2666.4		18.32	2783.3		18.32	2606.5
18.34	2697.2		18.34	2663.5		18.34	2707.6
18.36	2658.7		18.36	2722.8		18.36	2686.8
18.38	2622.5		18.38	2600.2		18.38	2688.7
18.4	2685.1		18.4	2717.4		18.4	2737.5
18.42	2676		18.42	2694.9		18.42	2691.3
18.44	2648		18.44	2754.6		18.44	2660.6
18.46	2639.3		18.46	2732.7		18.46	2574.2
18.48	2607.2		18.48	2704.9		18.48	2742.4
18.5	2651.3		18.5	2646.9		18.5	2698.1
18.52	2635.8		18.52	2750.6		18.52	2717.4
18.54	2654.5		18.54	2686.7		18.54	2674.8
18.56	2631.8		18.56	2692.3		18.56	2646.3
18.58	2625		18.58	2734.3		18.58	2595.9
18.6	2664.7		18.6	2722.6		18.6	2668.9
18.62	2575		18.62	2695.3		18.62	2726.9
18.64	2658.2		18.64	2680.2		18.64	2640
18.66	2590.2		18.66	2662.9		18.66	2623.2
18.68	2616.9		18.68	2677		18.68	2664.1
18.7	2695.7		18.7	2680.5		18.7	2518.6
18.72	2563.7		18.72	2693.5		18.72	2570.6
18.74	2561.7		18.74	2682.8		18.74	2603
18.76	2597.6		18.76	2675.1		18.76	2669
18.78	2576.2		18.78	2734.4		18.78	2647.6
18.8	2535.8		18.8	2763.6		18.8	2667
18.82	2648.9		18.82	2702.8		18.82	2618.8
18.84	2566		18.84	2676.9		18.84	2690.4
18.86	2596.8		18.86	2639.6		18.86	2625.3
18.88	2620.5		18.88	2622.3		18.88	2580
18.9	2536.9		18.9	2621.3		18.9	2524.3
18.92	2527.4		18.92	2660.3		18.92	2647.2
18.94	2664.2		18.94	2736.7		18.94	2646.5
18.96	2598.4		18.96	2629.4		18.96	2588.7
18.98	2594.2		18.98	2637.4		18.98	2512.8
19	2633.7		19	2675.8		19	2645.6
19.02	2606.3		19.02	2649.7		19.02	2612.9
19.04	2633.5		19.04	2586.2		19.04	2649.6
19.06	2534.2		19.06	2635.7		19.06	2572.7
19.08	2558.6		19.08	2673.7		19.08	2594.8
19.1	2540.8		19.1	2521.4		19.1	2514.2
19.12	2545.3		19.12	2646.8		19.12	2513.4
19.14	2520.2		19.14	2596.1		19.14	2533
19.16	2518.4		19.16	2669.4		19.16	2579.3
19.18	2572.1		19.18	2676		19.18	2620.9
19.2	2577.7		19.2	2586.7		19.2	2580.2
19.22	2447.9		19.22	2592.7		19.22	2539.4
19.24	2518		19.24	2638.4		19.24	2572.4
19.26	2546.9		19.26	2650.1		19.26	2608
19.28	2567.2		19.28	2621.2		19.28	2597.4
19.3	2551.8		19.3	2668.9		19.3	2548.4
19.32	2533.4		19.32	2569.2		19.32	2517.4
19.34	2515.7		19.34	2590.2		19.34	2594.1
19.36	2520.5		19.36	2603.2		19.36	2547.7
19.38	2518.5		19.38	2637.5		19.38	2502.3
19.4	2491		19.4	2565		19.4	2494.5
19.42	2549.8		19.42	2639.8		19.42	2516.3
19.44	2554.2		19.44	2612.6		19.44	2541.2
19.46	2515.3		19.46	2597.7		19.46	2554.9
19.48	2511.1		19.48	2541		19.48	2485.1
19.5	2464.4		19.5	2615.3		19.5	2485.7
19.52	2467.8		19.52	2594.7		19.52	2619
19.54	2550.6		19.54	2562.1		19.54	2544.5
19.56	2535.9		19.56	2578.8		19.56	2558.4
19.58	2543.4		19.58	2614.9		19.58	2566.2
19.6	2471.6		19.6	2582.3		19.6	2498.1
19.62	2423.3		19.62	2563.6		19.62	2499.2
19.64	2501.2		19.64	2522		19.64	2521.2
19.66	2498		19.66	2526.8		19.66	2438.7
19.68	2504.1		19.68	2482.9		19.68	2450.3
19.7	2491.2		19.7	2551.9		19.7	2469.1
19.72	2426.1		19.72	2608		19.72	2570.4
19.74	2528.3		19.74	2527.4		19.74	2538.1
19.76	2426.4		19.76	2595.3		19.76	2570.8
19.78	2456		19.78	2571.4		19.78	2491.2
19.8	2387.4		19.8	2562.2		19.8	2569.5
19.82	2475.4		19.82	2611.2		19.82	2517.4
19.84	2402.8		19.84	2583.8		19.84	2544.4
19.86	2426.3		19.86	2511.5		19.86	2462.5
19.88	2385.5		19.88	2637		19.88	2525.9
19.9	2444.5		19.9	2575.9		19.9	2438
19.92	2425.9		19.92	2585		19.92	2459.6
19.94	2443.5		19.94	2566.2		19.94	2523.3
19.96	2464.5		19.96	2604.1		19.96	2528.4
19.98	2480.8		19.98	2575.9		19.98	2446.2
20	2322.8		20	2501.5		20	2480.3
20.02	2393.8		20.02	2562.1		20.02	2412.2
20.04	2464.9		20.04	2576.9		20.04	2452.2
20.06	2470.7		20.06	2469.6		20.06	2447.5
20.08	2463.1		20.08	2521.3		20.08	2359
20.1	2449.8		20.1	2472.1		20.1	2527.5
20.12	2478.5		20.12	2498.1		20.12	2444.4
20.14	2441		20.14	2510.6		20.14	2392.7
20.16	2456.4		20.16	2458.4		20.16	2414.7
20.18	2412.4		20.18	2564.5		20.18	2468.4
20.2	2451.6		20.2	2519.4		20.2	2412.1
20.22	2401.8		20.22	2522.4		20.22	2471.9
20.24	2334.7		20.24	2514.3		20.24	2442.1
20.26	2467		20.26	2546.7		20.26	2465.8
20.28	2418		20.28	2519.7		20.28	2474.7
20.3	2433.2		20.3	2514.9		20.3	2423
20.32	2382		20.32	2541.5		20.32	2475.6
20.34	2370.6		20.34	2463.2		20.34	2375.7
20.36	2434.9		20.36	2471.6		20.36	2427.6
20.38	2326.9		20.38	2551.8		20.38	2375.1
20.4	2459.7		20.4	2522.1		20.4	2427.1
20.42	2361.8		20.42	2460		20.42	2344.3
20.44	2346.7		20.44	2482.5		20.44	2441.2
20.46	2372.7		20.46	2458.8		20.46	2476.9
20.48	2359.6		20.48	2467.6		20.48	2326
20.5	2381.3		20.5	2441.2		20.5	2452.3
20.52	2378.5		20.52	2497.8		20.52	2470.6
20.54	2399.8		20.54	2471		20.54	2423.7
20.56	2400.6		20.56	2441.8		20.56	2373.8
20.58	2413.8		20.58	2495.8		20.58	2393.9
20.6	2301.4		20.6	2442.3		20.6	2412
20.62	2406.9		20.62	2448.1		20.62	2433.2
20.64	2304.2		20.64	2429.1		20.64	2382.5
20.66	2304.2		20.66	2416.7		20.66	2397.1
20.68	2391.8		20.68	2447.5		20.68	2463
20.7	2321.7		20.7	2461.7		20.7	2448.5
20.72	2325		20.72	2543.4		20.72	2411.8
20.74	2381		20.74	2517.3		20.74	2357
20.76	2369.8		20.76	2443.9		20.76	2427.6
20.78	2307.6		20.78	2525.2		20.78	2367.9
20.8	2386.2		20.8	2474.9		20.8	2443.4
20.82	2347.5		20.82	2406.8		20.82	2396.4
20.84	2371.2		20.84	2428.6		20.84	2420.8
20.86	2332.3		20.86	2425.4		20.86	2436.2
20.88	2348.1		20.88	2406.9		20.88	2403.8
20.9	2334.4		20.9	2462		20.9	2340
20.92	2304.2		20.92	2443.3		20.92	2367.1
20.94	2365.2		20.94	2482.6		20.94	2361.3
20.96	2347		20.96	2436.3		20.96	2329.7
20.98	2344.6		20.98	2482.8		20.98	2339.7
21	2353.9		21	2425		21	2404.4
21.02	2258.2		21.02	2478.8		21.02	2418
21.04	2389.4		21.04	2440.2		21.04	2410
21.06	2294.5		21.06	2431.6		21.06	2377.6
21.08	2250		21.08	2470.2		21.08	2395.1
21.1	2301.5		21.1	2405.6		21.1	2435.8
21.12	2340.8		21.12	2434.1		21.12	2383.3
21.14	2368.6		21.14	2421.1		21.14	2374.5
21.16	2347.6		21.16	2425.1		21.16	2398.6
21.18	2329		21.18	2423.1		21.18	2415.1
21.2	2386.9		21.2	2384.7		21.2	2431.9
21.22	2387.5		21.22	2526.6		21.22	2447.5
21.24	2382.2		21.24	2471.8		21.24	2281.7
21.26	2350.3		21.26	2423.9		21.26	2414.6
21.28	2316.8		21.28	2447.9		21.28	2499.2
21.3	2378.7		21.3	2360.2		21.3	2324.9
21.32	2342		21.32	2364.7		21.32	2321
21.34	2311.8		21.34	2452.9		21.34	2341.6
21.36	2307.1		21.36	2425.6		21.36	2372.2
21.38	2307.9		21.38	2438.6		21.38	2279
21.4	2329.4		21.4	2372.6		21.4	2297.8
21.42	2345		21.42	2441.3		21.42	2309.8
21.44	2343.4		21.44	2390.9		21.44	2295.5
21.46	2165		21.46	2380.8		21.46	2280.1
21.48	2295.6		21.48	2351.3		21.48	2379.8
21.5	2303.3		21.5	2374		21.5	2383.4
21.52	2215.1		21.52	2375.6		21.52	2316.3
21.54	2313.8		21.54	2362.3		21.54	2311
21.56	2224.8		21.56	2370.3		21.56	2320.8
21.58	2220.1		21.58	2400.9		21.58	2301.8
21.6	2252.3		21.6	2465		21.6	2358.2
21.62	2240.3		21.62	2364.3		21.62	2330.1
21.64	2238.6		21.64	2395		21.64	2288.7
21.66	2348.1		21.66	2355.2		21.66	2284.3
21.68	2353.7		21.68	2398.1		21.68	2310.9
21.7	2245.4		21.7	2345.1		21.7	2338.8
21.72	2262.5		21.72	2362		21.72	2274.8
21.74	2201.4		21.74	2430.2		21.74	2191.4
21.76	2237.2		21.76	2371.6		21.76	2267.8
21.78	2224		21.78	2379.8		21.78	2336
21.8	2254.2		21.8	2414.5		21.8	2295.3
21.82	2258.6		21.82	2291.9		21.82	2256.4
21.84	2237.6		21.84	2364.4		21.84	2340.5
21.86	2163.4		21.86	2436.5		21.86	2237.5
21.88	2226.9		21.88	2362.1		21.88	2293.4
21.9	2343.3		21.9	2439.6		21.9	2302.6
21.92	2288.2		21.92	2331.8		21.92	2268.6
21.94	2174.3		21.94	2419.4		21.94	2269.1
21.96	2317		21.96	2375		21.96	2293.6
21.98	2242.9		21.98	2369.3		21.98	2288.9
22	2364.2		22	2363.9		22	2250.3
22.02	2200.1		22.02	2365		22.02	2291.7
22.04	2238.7		22.04	2377.6		22.04	2267.7
22.06	2239.2		22.06	2299.6		22.06	2263.4
22.08	2259		22.08	2344.3		22.08	2341.7
22.1	2240.4		22.1	2366.1		22.1	2265.9
22.12	2277.4		22.12	2369.3		22.12	2304.6
22.14	2215.7		22.14	2338.7		22.14	2375.1
22.16	2287.3		22.16	2416.1		22.16	2332.4
22.18	2333.7		22.18	2371.7		22.18	2280.8
22.2	2278.5		22.2	2413.5		22.2	2333.3
22.22	2276.9		22.22	2372		22.22	2352.5
22.24	2192.8		22.24	2344.7		22.24	2280.7
22.26	2261.2		22.26	2397		22.26	2339.5
22.28	2207.5		22.28	2320		22.28	2317.5
22.3	2306.6		22.3	2349.3		22.3	2284.8
22.32	2311		22.32	2408		22.32	2266
22.34	2207.3		22.34	2399.9		22.34	2289.4
22.36	2302.1		22.36	2387.2		22.36	2252.7
22.38	2289.3		22.38	2382		22.38	2374.4
22.4	2335.9		22.4	2318.7		22.4	2365.1
22.42	2308.5		22.42	2343.7		22.42	2354.2
22.44	2272.7		22.44	2352.3		22.44	2341.5
22.46	2313.1		22.46	2318.9		22.46	2410.4
22.48	2378.9		22.48	2354.4		22.48	2392.5
22.5	2400.7		22.5	2358		22.5	2416.5
22.52	2399		22.52	2430.8		22.52	2373.1
22.54	2356.7		22.54	2394.7		22.54	2446.2
22.56	2335.8		22.56	2404.7		22.56	2352.8
22.58	2388		22.58	2369		22.58	2362
22.6	2453.4		22.6	2400.7		22.6	2376.7
22.62	2385.4		22.62	2424.8		22.62	2418.2
22.64	2406.8		22.64	2448.1		22.64	2385.1
22.66	2410.5		22.66	2386		22.66	2397.7
22.68	2386.2		22.68	2397.7		22.68	2428.8
22.7	2433.6		22.7	2427.8		22.7	2454.2
22.72	2421.2		22.72	2462.9		22.72	2443.5
22.74	2510.4		22.74	2402.6		22.74	2548
22.76	2526.4		22.76	2391.5		22.76	2498.7
22.78	2435.6		22.78	2382.4		22.78	2535.1
22.8	2496.3		22.8	2304.9		22.8	2628.2
22.82	2598.6		22.82	2380.5		22.82	2573.5
22.84	2480.5		22.84	2441		22.84	2552.7
22.86	2506.4		22.86	2392		22.86	2474.1
22.88	2591.9		22.88	2384.7		22.88	2599.7
22.9	2641.1		22.9	2392.1		22.9	2653
22.92	2600.8		22.92	2386.1		22.92	2726.5
22.94	2629.6		22.94	2430.5		22.94	2670.4
22.96	2702.6		22.96	2444.9		22.96	2761.1
22.98	2725.1		22.98	2396.6		22.98	2758.5
23	2762.5		23	2449.9		23	2886.1
23.02	2716.4		23.02	2421.4		23.02	2820.9
23.04	2857		23.04	2441.1		23.04	2894.9
23.06	2866.7		23.06	2498.6		23.06	2980.6
23.08	2925.8		23.08	2397.9		23.08	2964
23.1	2891.8		23.1	2404.6		23.1	2944.3
23.12	2913.6		23.12	2535.9		23.12	2928.9
23.14	2936.2		23.14	2457		23.14	3013.5
23.16	2878.9		23.16	2429.7		23.16	2937.4
23.18	2901.9		23.18	2448.7		23.18	2961
23.2	2889.3		23.2	2477.9		23.2	2959.2
23.22	2883.9		23.22	2433.1		23.22	2877.1
23.24	2981.8		23.24	2353.6		23.24	2852
23.26	2868.2		23.26	2384.1		23.26	2965.9
23.28	2789.6		23.28	2379.6		23.28	2844.9
23.3	2878		23.3	2379		23.3	2887.1
23.32	2785.2		23.32	2429.4		23.32	2778.2
23.34	2851		23.34	2380.3		23.34	2822.1
23.36	2838.1		23.36	2460.8		23.36	2879.3
23.38	2728.2		23.38	2475		23.38	2736.3
23.4	2788.1		23.4	2434.8		23.4	2842.2
23.42	2825.9		23.42	2367.2		23.42	2904.7
23.44	2793.3		23.44	2438.6		23.44	2824.8
23.46	2842.2		23.46	2417.1		23.46	2796.7
23.48	2860.8		23.48	2496.8		23.48	2911
23.5	2937.5		23.5	2446.7		23.5	2900.3
23.52	2869.4		23.52	2434.3		23.52	2830
23.54	2843.5		23.54	2362.1		23.54	2927.8
23.56	2938.7		23.56	2306.2		23.56	2878.8
23.58	2912.7		23.58	2370.2		23.58	2894.4
23.6	2915.9		23.6	2315.1		23.6	2898.4
23.62	2913.6		23.62	2391.3		23.62	2882.2
23.64	2849.9		23.64	2374		23.64	2908.3
23.66	2866.7		23.66	2384.8		23.66	2826.9
23.68	2829.5		23.68	2381.6		23.68	2796
23.7	2801.8		23.7	2378.9		23.7	2777.3
23.72	2689.3		23.72	2313.7		23.72	2789.9
23.74	2694.4		23.74	2363		23.74	2651.1
23.76	2736.8		23.76	2312		23.76	2685.4
23.78	2646.1		23.78	2374.3		23.78	2591.4
23.8	2676.5		23.8	2375.6		23.8	2637.9
23.82	2591.7		23.82	2350		23.82	2573.8
23.84	2630.4		23.84	2231		23.84	2608
23.86	2515.5		23.86	2363.4		23.86	2574.9
23.88	2586.3		23.88	2283.7		23.88	2565.7
23.9	2575.7		23.9	2326.6		23.9	2499
23.92	2591.5		23.92	2348.8		23.92	2578
23.94	2564.1		23.94	2310.9		23.94	2603.4
23.96	2580.4		23.96	2278.8		23.96	2573.8
23.98	2604.3		23.98	2335		23.98	2538.8
24	2562.2		24	2316.1		24	2566.9
24.02	2529.2		24.02	2429.7		24.02	2573.5
24.04	2462.1		24.04	2360.5		24.04	2593.6
24.06	2474.3		24.06	2326.7		24.06	2544.1
24.08	2505.1		24.08	2353.1		24.08	2441.8
24.1	2625.6		24.1	2344.2		24.1	2573.1
24.12	2545.3		24.12	2329.7		24.12	2553.6
24.14	2576.1		24.14	2317.2		24.14	2500.6
24.16	2564.3		24.16	2323.9		24.16	2449.3
24.18	2516.5		24.18	2337.8		24.18	2495.9
24.2	2513.6		24.2	2286.5		24.2	2570.7
24.22	2543.8		24.22	2285.2		24.22	2456.7
24.24	2538.8		24.24	2387		24.24	2568.8
24.26	2454.1		24.26	2299		24.26	2571.7
24.28	2490.5		24.28	2417.3		24.28	2552.6
24.3	2536.6		24.3	2293.6		24.3	2436.9
24.32	2598.6		24.32	2346.7		24.32	2555
24.34	2477.2		24.34	2323.8		24.34	2522.3
24.36	2543.6		24.36	2347.2		24.36	2546.1
24.38	2527.4		24.38	2301.4		24.38	2587.9
24.4	2606.8		24.4	2314		24.4	2536.2
24.42	2569.8		24.42	2339.5		24.42	2483.4
24.44	2631.3		24.44	2277.6		24.44	2568.6
24.46	2605.6		24.46	2250.4		24.46	2618.3
24.48	2607.7		24.48	2332.6		24.48	2585.4
24.5	2649.9		24.5	2407.1		24.5	2621.8
24.52	2646.7		24.52	2310.6		24.52	2617.1
24.54	2795.9		24.54	2238.7		24.54	2667.4
24.56	2755.2		24.56	2304.6		24.56	2681.5
24.58	2740.5		24.58	2331.5		24.58	2750.9
24.6	2661.5		24.6	2316.4		24.6	2827.5
24.62	2744		24.62	2334.3		24.62	2710.7
24.64	2765		24.64	2346.9		24.64	2732.1
24.66	2776.4		24.66	2320.9		24.66	2713.3
24.68	2768.4		24.68	2316.9		24.68	2767.7
24.7	2772.1		24.7	2366.4		24.7	2749.5
24.72	2678.6		24.72	2410.9		24.72	2719.3
24.74	2678.5		24.74	2513.5		24.74	2701.4
24.76	2718.1		24.76	2447.3		24.76	2673.8
24.78	2775.9		24.78	2554.7		24.78	2699.5
24.8	2699.1		24.8	2550.2		24.8	2734.2
24.82	2871.6		24.82	2668.4		24.82	2820
24.84	2963.5		24.84	2967.1		24.84	2799.5
24.86	2978.1		24.86	3002.7		24.86	2927.1
24.88	2990.7		24.88	3260.7		24.88	2919.4
24.9	3204.5		24.9	3473.1		24.9	3237.9
24.92	3381		24.92	3660.5		24.92	3262
24.94	3398.2		24.94	3930.1		24.94	3432.5
24.96	3563.2		24.96	4124.1		24.96	3473.5
24.98	3728.9		24.98	4219.3		24.98	3495.8
25	3938		25	4420.7		25	3633.9
25.02	4065.3		25.02	4585.4		25.02	3844.9
25.04	4231.3		25.04	4744.5		25.04	3849.9
25.06	4356.4		25.06	4735.8		25.06	3915.8
25.08	4425.8		25.08	4711.2		25.08	4064
25.1	4381.5		25.1	4752.3		25.1	3990.6
25.12	4450.4		25.12	4559		25.12	4005.3
25.14	4271.4		25.14	4452.2		25.14	3882.6
25.16	4128.4		25.16	4220.5		25.16	3743.3
25.18	3910.3		25.18	3834.8		25.18	3639.2
25.2	3664		25.2	3630.4		25.2	3389.6
25.22	3385.5		25.22	3399.5		25.22	3163.6
25.24	3182.5		25.24	3082		25.24	2972.8
25.26	2986.8		25.26	2825.7		25.26	2871.1
25.28	2722.7		25.28	2672.8		25.28	2678.8
25.3	2779.2		25.3	2561.7		25.3	2660.4
25.32	2561.7		25.32	2403		25.32	2454.7
25.34	2426		25.34	2471.9		25.34	2345.1
25.36	2453.3		25.36	2353.5		25.36	2430.5
25.38	2377.6		25.38	2257.4		25.38	2382.9
25.4	2377.7		25.4	2235.6		25.4	2388.7
25.42	2484.9		25.42	2320		25.42	2277.1
25.44	2426.7		25.44	2221.4		25.44	2362.6
25.46	2437.1		25.46	2334.8		25.46	2292.6
25.48	2466		25.48	2226.7		25.48	2341.1
25.5	2388.8		25.5	2290.9		25.5	2327.1
25.52	2354.8		25.52	2261.3		25.52	2368.6
25.54	2368.4		25.54	2236.3		25.54	2324.7
25.56	2431.4		25.56	2337.9		25.56	2378.7
25.58	2406.3		25.58	2243.1		25.58	2331.2
25.6	2465.3		25.6	2270.9		25.6	2325.8
25.62	2406.2		25.62	2237.3		25.62	2324.4
25.64	2427.4		25.64	2247.4		25.64	2408.1
25.66	2331.2		25.66	2248.7		25.66	2438.7
25.68	2368.9		25.68	2289.6		25.68	2378.9
25.7	2374.8		25.7	2251.7		25.7	2337.9
25.72	2406.1		25.72	2161.5		25.72	2390.9
25.74	2298		25.74	2165.1		25.74	2334.1
25.76	2456.8		25.76	2171.3		25.76	2281.5
25.78	2396.2		25.78	2240		25.78	2315.6
25.8	2323.5		25.8	2159.1		25.8	2316.5
25.82	2309.2		25.82	2210.6		25.82	2375.7
25.84	2346.1		25.84	2160.6		25.84	2223.1
25.86	2266.6		25.86	2245.8		25.86	2375.4
25.88	2361.9		25.88	2216.3		25.88	2229.5
25.9	2342.8		25.9	2208.7		25.9	2215
25.92	2304.9		25.92	2208.2		25.92	2288.8
25.94	2283.1		25.94	2219		25.94	2273.2
25.96	2291.4		25.96	2209.9		25.96	2218.5
25.98	2339.6		25.98	2245		25.98	2172.9
26	2252.4		26	2236.1		26	2201.4
26.02	2211		26.02	2201.7		26.02	2277.2
26.04	2236.5		26.04	2149		26.04	2372.1
26.06	2282.5		26.06	2230.2		26.06	2256.7
26.08	2230.6		26.08	2202.5		26.08	2261.2
26.1	2236.3		26.1	2281.3		26.1	2173
26.12	2259		26.12	2185.3		26.12	2289
26.14	2294.1		26.14	2185.8		26.14	2276.8
26.16	2313.5		26.16	2222.2		26.16	2261.5
26.18	2311.9		26.18	2234.2		26.18	2275.8
26.2	2324.5		26.2	2164		26.2	2261
26.22	2263.9		26.22	2274.2		26.22	2243.3
26.24	2294.9		26.24	2260.2		26.24	2251
26.26	2288.7		26.26	2258.8		26.26	2261.4
26.28	2314.4		26.28	2225.4		26.28	2255.2
26.3	2278.9		26.3	2260.6		26.3	2335.6
26.32	2332		26.32	2249.6		26.32	2264.9
26.34	2331.6		26.34	2354.9		26.34	2339.8
26.36	2368.3		26.36	2406.7		26.36	2367.3
26.38	2290.4		26.38	2405		26.38	2348.3
26.4	2372.1		26.4	2397.4		26.4	2351.2
26.42	2427.7		26.42	2409.4		26.42	2381.1
26.44	2449.6		26.44	2488.5		26.44	2400.6
26.46	2465.3		26.46	2655.5		26.46	2444.8
26.48	2533.9		26.48	2787.5		26.48	2503.8
26.5	2764		26.5	2923.5		26.5	2643.8
26.52	2867.4		26.52	3152.6		26.52	2942.6
26.54	3171.6		26.54	3412.7		26.54	2982.2
26.56	3293		26.56	3695.6		26.56	2974.3
26.58	3488.6		26.58	3897.6		26.58	3211.7
26.6	3420.9		26.6	3886		26.6	3288.3
26.62	3472.3		26.62	4032.6		26.62	3226.6
26.64	3415.4		26.64	3826.9		26.64	3117
26.66	3272.7		26.66	3599.6		26.66	3062.1
26.68	3123.6		26.68	3326.8		26.68	3026.2
26.7	3071.4		26.7	3037		26.7	2927
26.72	2991.1		26.72	2934.3		26.72	2834.9
26.74	2865.1		26.74	2713.2		26.74	2756.7
26.76	2912.1		26.76	2602.2		26.76	2736.3
26.78	2844.5		26.78	2525.6		26.78	2628
26.8	2794.4		26.8	2497.3		26.8	2621.1
26.82	2789.1		26.82	2507.8		26.82	2676.3
26.84	2738.4		26.84	2477.6		26.84	2659
26.86	2723.8		26.86	2446.8		26.86	2662.8
26.88	2698		26.88	2515		26.88	2650.4
26.9	2775		26.9	2486.7		26.9	2689
26.92	2789.5		26.92	2488		26.92	2713.1
26.94	2791.4		26.94	2400.5		26.94	2687.2
26.96	2782.6		26.96	2389.9		26.96	2725.9
26.98	2757.8		26.98	2478.8		26.98	2660.8
27	2793.4		27	2415.2		27	2696.3
27.02	2739.5		27.02	2380.1		27.02	2604.5
27.04	2732.9		27.04	2404		27.04	2668.1
27.06	2777.7		27.06	2334		27.06	2651.1
27.08	2627.9		27.08	2384.2		27.08	2742.2
27.1	2792.7		27.1	2366.7		27.1	2784.7
27.12	2735.8		27.12	2424.6		27.12	2760
27.14	2786.3		27.14	2439.5		27.14	2806
27.16	2762.5		27.16	2361.1		27.16	2854.2
27.18	2828.4		27.18	2439.9		27.18	2871.1
27.2	2965.7		27.2	2479.9		27.2	2887.2
27.22	2967.3		27.22	2512.6		27.22	3051.7
27.24	3090.7		27.24	2516.1		27.24	3202.5
27.26	3261.2		27.26	2642.5		27.26	3225.1
27.28	3385		27.28	2616.2		27.28	3347
27.3	3416		27.3	2726.6		27.3	3487.2
27.32	3603.3		27.32	2824.3		27.32	3574.2
27.34	3705.2		27.34	2958.1		27.34	3708.2
27.36	3950.2		27.36	3102.7		27.36	3898.2
27.38	4106		27.38	3516.2		27.38	4207.9
27.4	4475.8		27.4	4111.5		27.4	4546.6
27.42	4971.7		27.42	4920.6		27.42	5176.4
27.44	5767.2		27.44	6105.3		27.44	6101.6
27.46	7097.3		27.46	8250.7		27.46	7614.8
27.48	9361.1		27.48	11168		27.48	9849.1
27.5	12476.2		27.5	15158.3		27.5	13139.8
27.52	15989.9		27.52	19527.7		27.52	15983.1
27.54	18352.5		27.54	23508.8		27.54	18648.9
27.56	19943.4		27.56	26420.9		27.56	20127.4
27.58	20138		27.58	27229.2		27.58	20136.6
27.6	19481.6		27.6	25175.8		27.6	19103.1
27.62	17777.7		27.62	21291.3		27.62	17563.4
27.64	15638.7		27.64	17291.6		27.64	15262
27.66	13226		27.66	13401.8		27.66	12849.9
27.68	11314.4		27.68	9983.5		27.68	11148.1
27.7	9706.2		27.7	7701.6		27.7	9507.6
27.72	8421.1		27.72	6410.9		27.72	8156.7
27.74	7701.7		27.74	5675		27.74	7470.2
27.76	7008		27.76	5267.8		27.76	6899.4
27.78	6552.7		27.78	5006.2		27.78	6544.4
27.8	6194.1		27.8	4736.7		27.8	6284.5
27.82	5983.1		27.82	4556.1		27.82	6001.7
27.84	5600.8		27.84	4271.9		27.84	5683.1
27.86	5265.9		27.86	4000.5		27.86	5360.5
27.88	5102.8		27.88	3850.3		27.88	5085.5
27.9	4765.7		27.9	3573.5		27.9	4802.2
27.92	4437.3		27.92	3386.3		27.92	4539.1
27.94	4216.3		27.94	3125.6		27.94	4141.3
27.96	3908.4		27.96	2963.6		27.96	3873
27.98	3622.1		27.98	2856.9		27.98	3642.8
28	3395.6		28	2742.7		28	3509.2
28.02	3212.1		28.02	2580.2		28.02	3175.4
28.04	3028.2		28.04	2551.4		28.04	3059.6
28.06	2839.6		28.06	2513.9		28.06	2920.9
28.08	2702.3		28.08	2445.2		28.08	2856.6
28.1	2706.8		28.1	2436.1		28.1	2682.3
28.12	2641.8		28.12	2414.3		28.12	2677.6
28.14	2474.7		28.14	2349.8		28.14	2563
28.16	2506.5		28.16	2382.4		28.16	2572.5
28.18	2457.9		28.18	2301.2		28.18	2499.7
28.2	2463.6		28.2	2246.3		28.2	2550.3
28.22	2353.5		28.22	2280.6		28.22	2484.8
28.24	2333		28.24	2247.5		28.24	2488.6
28.26	2408.1		28.26	2234.4		28.26	2414.9
28.28	2390.4		28.28	2220.1		28.28	2425.2
28.3	2294.8		28.3	2212.2		28.3	2369.6
28.32	2298.9		28.32	2197.1		28.32	2379.3
28.34	2286.2		28.34	2185.9		28.34	2363.4
28.36	2317.9		28.36	2139.5		28.36	2348.9
28.38	2324.4		28.38	2244.6		28.38	2394.2
28.4	2387.1		28.4	2235.2		28.4	2350.9
28.42	2359.5		28.42	2197.5		28.42	2386.9
28.44	2310.4		28.44	2229.7		28.44	2373
28.46	2389.3		28.46	2177.7		28.46	2380.8
28.48	2350.7		28.48	2164.6		28.48	2491.4
28.5	2472.7		28.5	2279.6		28.5	2472.7
28.52	2482.5		28.52	2301.2		28.52	2566.2
28.54	2607.3		28.54	2464.7		28.54	2695.8
28.56	2693.7		28.56	2476.9		28.56	2841.8
28.58	2804.8		28.58	2608.4		28.58	2946
28.6	2905.5		28.6	2651.6		28.6	3124
28.62	3089.2		28.62	2875		28.62	3293.1
28.64	3377		28.64	3277.5		28.64	3488.3
28.66	3406.3		28.66	3700.1		28.66	3685
28.68	3697.3		28.68	3886.2		28.68	3873.7
28.7	3811.1		28.7	4020.4		28.7	4004.4
28.72	3693.1		28.72	3920.9		28.72	3779.7
28.74	3545.8		28.74	3751.3		28.74	3756.5
28.76	3463.6		28.76	3425.5		28.76	3578.5
28.78	3354.3		28.78	3061.4		28.78	3333.4
28.8	3186.5		28.8	2937.8		28.8	3207.9
28.82	3105.8		28.82	2992.6		28.82	3061.7
28.84	3137.5		28.84	3024.8		28.84	3226.9
28.86	3267.7		28.86	3077.4		28.86	3296.2
28.88	3399.7		28.88	3053.1		28.88	3676.6
28.9	3590.3		28.9	2809.7		28.9	3755.6
28.92	3581.6		28.92	2632.4		28.92	3636.3
28.94	3400		28.94	2525.7		28.94	3508.1
28.96	3160.7		28.96	2399.4		28.96	3224.9
28.98	2978.2		28.98	2367.2		28.98	3020.7
29	2729.4		29	2270.1		29	2783.8
29.02	2650.5		29.02	2151.3		29.02	2694.9
29.04	2583		29.04	2171		29.04	2576.1
29.06	2397.1		29.06	2179.6		29.06	2469.9
29.08	2418.2		29.08	2137.6		29.08	2306
29.1	2412.8		29.1	2168.3		29.1	2329.7
29.12	2374.5		29.12	2104.1		29.12	2305.4
29.14	2317.3		29.14	2119.7		29.14	2384.3
29.16	2265.1		29.16	2128		29.16	2321.1
29.18	2307.1		29.18	2110.8		29.18	2328.2
29.2	2262.5		29.2	2100.9		29.2	2258.2
29.22	2290.5		29.22	2140.5		29.22	2294.8
29.24	2216.9		29.24	2134.7		29.24	2264.2
29.26	2188.1		29.26	2046.1		29.26	2220.5
29.28	2209.7		29.28	2076.9		29.28	2108.3
29.3	2189.7		29.3	2103.8		29.3	2193.4
29.32	2178.6		29.32	2096.4		29.32	2246.5
29.34	2177.1		29.34	2086.4		29.34	2183.6
29.36	2180.9		29.36	2072.6		29.36	2220.7
29.38	2231		29.38	2095.9		29.38	2128.9
29.4	2076.2		29.4	2067.7		29.4	2076.9
29.42	2126.6		29.42	2032.9		29.42	2097.5
29.44	2163.7		29.44	2072.9		29.44	2119.8
29.46	2177		29.46	2062.4		29.46	2100.7
29.48	2150.9		29.48	2104.4		29.48	2083.8
29.5	2131.9		29.5	2112.8		29.5	2059.3
29.52	2156.5		29.52	2142		29.52	2086.8
29.54	2171.4		29.54	2096.7		29.54	2076.6
29.56	2093.9		29.56	2088.4		29.56	2096
29.58	2175.9		29.58	2127.6		29.58	2076.6
29.6	2121.7		29.6	2181.9		29.6	2123.7
29.62	2114.6		29.62	2196.4		29.62	2050.7
29.64	2134.7		29.64	2166.3		29.64	2122.7
29.66	2187		29.66	2257.6		29.66	2149.9
29.68	2177		29.68	2288.3		29.68	2149.2
29.7	2171.4		29.7	2307.5		29.7	2206.9
29.72	2238.3		29.72	2287.8		29.72	2174.7
29.74	2266.4		29.74	2286.9		29.74	2288.1
29.76	2322.7		29.76	2368.6		29.76	2210.7
29.78	2351		29.78	2409		29.78	2235
29.8	2317.1		29.8	2288.3		29.8	2205.5
29.82	2335		29.82	2366.5		29.82	2380.8
29.84	2461.1		29.84	2469.1		29.84	2390.5
29.86	2527.8		29.86	2486.4		29.86	2424.8
29.88	2569.2		29.88	2473.2		29.88	2532.7
29.9	2708.4		29.9	2589.6		29.9	2566.7
29.92	2840.5		29.92	2833.7		29.92	2667.6
29.94	2954.2		29.94	3155.1		29.94	2759.5
29.96	3149.2		29.96	3772.1		29.96	3132.9
29.98	3354.4		29.98	3925		29.98	3167.6
30	3413.8		30	3760.2		30	3220.7
30.02	3345		30.02	3580.9		30.02	3115.9
30.04	3139.5		30.04	3244		30.04	3057.1
30.06	2970.4		30.06	3069.8		30.06	2847.1
30.08	2783		30.08	2701.1		30.08	2696.1
30.1	2660.6		30.1	2368.2		30.1	2555.4
30.12	2541.7		30.12	2378.8		30.12	2467.8
30.14	2414.4		30.14	2200		30.14	2413.5
30.16	2381.4		30.16	2201.8		30.16	2323.9
30.18	2335.3		30.18	2130.9		30.18	2194.1
30.2	2267.1		30.2	2182.4		30.2	2240.5
30.22	2250.8		30.22	2172.4		30.22	2226.9
30.24	2250.1		30.24	2108.7		30.24	2201.4
30.26	2215.5		30.26	2121.7		30.26	2112.8
30.28	2225.1		30.28	2001		30.28	2164.7
30.3	2140.9		30.3	2030.2		30.3	2062.3
30.32	2198		30.32	2043.4		30.32	2158.5
30.34	2091.1		30.34	2037.8		30.34	2123.5
30.36	2029.8		30.36	1903.8		30.36	1987.3
30.38	2147.4		30.38	1971.6		30.38	2045.1
30.4	2104.6		30.4	1951.1		30.4	2025.6
30.42	2023.4		30.42	2027.4		30.42	2038
30.44	2093.1		30.44	2021.9		30.44	2034
30.46	2032.2		30.46	1916.2		30.46	1994.3
30.48	2033		30.48	1974		30.48	2010.5
30.5	2039.9		30.5	2018.6		30.5	2014.3
30.52	2010.4		30.52	1928.1		30.52	2014.6
30.54	2047.7		30.54	1985.3		30.54	2085.1
30.56	2041.2		30.56	2030.1		30.56	2045.7
30.58	2018.4		30.58	1971.7		30.58	2046.6
30.6	2070		30.6	1974.6		30.6	2033.5
30.62	1980.6		30.62	1995.5		30.62	1980.7
30.64	1972.6		30.64	2015.7		30.64	1997.3
30.66	1959.1		30.66	1923.6		30.66	2068.8
30.68	2080.1		30.68	1926.6		30.68	2008.4
30.7	2039.6		30.7	1898.7		30.7	2084.6
30.72	2055		30.72	2014.6		30.72	2057.9
30.74	2034.7		30.74	2001.7		30.74	2014.2
30.76	2037.3		30.76	2050.6		30.76	2063.7
30.78	2066.3		30.78	2011		30.78	1990.7
30.8	2016.9		30.8	1976.5		30.8	2010.7
30.82	2044		30.82	1926		30.82	2040.2
30.84	1985.2		30.84	1980.4		30.84	2015.2
30.86	2065.3		30.86	1944.4		30.86	2019.8
30.88	2054.7		30.88	1958.7		30.88	1997.7
30.9	2101.2		30.9	1969.3		30.9	2028.5
30.92	2093.7		30.92	1975.5		30.92	2019.2
30.94	2052.9		30.94	2001.3		30.94	2070.7
30.96	2131.6		30.96	1991.6		30.96	1994.9
30.98	2081.5		30.98	1972.2		30.98	2152
31	2097.5		31	1998.8		31	2105.9
31.02	2142.4		31.02	2125.7		31.02	2088.8
31.04	2161.5		31.04	2077.3		31.04	2090.5
31.06	2158.7		31.06	2042.5		31.06	2145.4
31.08	2136.7		31.08	2114.5		31.08	2170.7
31.1	2201.5		31.1	2124.3		31.1	2198.8
31.12	2183.8		31.12	2112.9		31.12	2238.8
31.14	2316.4		31.14	2197		31.14	2311.3
31.16	2374.4		31.16	2242.9		31.16	2455.4
31.18	2374.6		31.18	2255.4		31.18	2424.9
31.2	2409.1		31.2	2237.7		31.2	2501.5
31.22	2549.4		31.22	2318.1		31.22	2549.5
31.24	2553.4		31.24	2204.8		31.24	2576.5
31.26	2578.4		31.26	2317.3		31.26	2572.6
31.28	2527.4		31.28	2258.2		31.28	2658.3
31.3	2608.8		31.3	2269.8		31.3	2673.8
31.32	2667.7		31.32	2313.7		31.32	2681.2
31.34	2760.5		31.34	2349.2		31.34	2682.5
31.36	2745.7		31.36	2275.3		31.36	2774.7
31.38	2673.4		31.38	2302.1		31.38	2729.5
31.4	2736.7		31.4	2343.3		31.4	2717.9
31.42	2774.4		31.42	2358.8		31.42	2842.1
31.44	2834.1		31.44	2397.9		31.44	2868.7
31.46	2949.3		31.46	2361		31.46	2804.5
31.48	2913		31.48	2386.3		31.48	2878
31.5	2905.5		31.5	2444.1		31.5	2870.3
31.52	3049.8		31.52	2370.3		31.52	2969.8
31.54	3015.7		31.54	2504.7		31.54	2974.3
31.56	3034.8		31.56	2548.7		31.56	3006.1
31.58	3172.9		31.58	2824		31.58	3085.6
31.6	3190.6		31.6	2972.5		31.6	3269.7
31.62	3378.9		31.62	3107.6		31.62	3449.1
31.64	3415.7		31.64	3398.3		31.64	3501.9
31.66	3632.4		31.66	3703.5		31.66	3804.8
31.68	3881.2		31.68	3881.4		31.68	4037
31.7	4091.2		31.7	4203.6		31.7	4254.3
31.72	4410.5		31.72	4603.3		31.72	4579.5
31.74	4706.3		31.74	5172.3		31.74	4864.8
31.76	4984.8		31.76	5785.4		31.76	5298.7
31.78	5623.8		31.78	6805.7		31.78	6142.7
31.8	6363.2		31.8	7807.5		31.8	6924
31.82	7425.9		31.82	9794.7		31.82	7996.5
31.84	8622.7		31.84	13032.7		31.84	9304.1
31.86	10724.9		31.86	20488.3		31.86	11820.8
31.88	14414.5		31.88	33576.4		31.88	16253.6
31.9	22246.7		31.9	55079.3		31.9	25550.2
31.92	35927		31.92	80792.4		31.92	42248.8
31.94	59169.8		31.94	95712.4		31.94	69096.5
31.96	85208.7		31.96	91272.4		31.96	97719.1
31.98	102274		31.98	80838.1		31.98	113981
32	101201		32	75018.6		32	111805
32.02	93720		32.02	64410.8		32.02	105088
32.04	86553.3		32.04	47854.6		32.04	97900.5
32.06	74203.6		32.06	33466.8		32.06	82720.4
32.08	55985.7		32.08	23670.4		32.08	62618.5
32.1	39885.2		32.1	16975.6		32.1	45022.3
32.12	27919		32.12	12691		32.12	31751.7
32.14	19538.2		32.14	9857.4		32.14	22137.6
32.16	13835.1		32.16	7834.4		32.16	15563.8
32.18	10476.1		32.18	6746.8		32.18	11375.8
32.2	8261		32.2	6476		32.2	9017.2
32.22	7367		32.22	6572.5		32.22	7475
32.24	6842.4		32.24	7233.4		32.24	6935
32.26	7142.9		32.26	7921.7		32.26	6953.9
32.28	7463		32.28	8399.2		32.28	7224
32.3	8110.8		32.3	8474.1		32.3	7546.7
32.32	8386.1		32.32	7782		32.32	7765.3
32.34	8482.4		32.34	7138.2		32.34	7743.5
32.36	7890.9		32.36	6424		32.36	7303.6
32.38	7362.6		32.38	5559.9		32.38	6752.3
32.4	6756.2		32.4	4623.8		32.4	6293.6
32.42	5838.8		32.42	3990		32.42	5532
32.44	5038.7		32.44	3498.9		32.44	4761.9
32.46	4477.5		32.46	3160.7		32.46	4212
32.48	3930.8		32.48	2998.5		32.48	3782.9
32.5	3636.6		32.5	2878		32.5	3587
32.52	3275.2		32.52	2696.5		32.52	3351.1
32.54	3167.5		32.54	2630.9		32.54	3156.3
32.56	2965		32.56	2536		32.56	3128.1
32.58	2981.6		32.58	2423.7		32.58	2904.4
32.6	2866.8		32.6	2445.5		32.6	2851.3
32.62	2738.9		32.62	2346.9		32.62	2718.6
32.64	2680.6		32.64	2256.3		32.64	2767.7
32.66	2619		32.66	2260.7		32.66	2626.6
32.68	2449.3		32.68	2178.3		32.68	2633.4
32.7	2541.6		32.7	2229.8		32.7	2511.6
32.72	2520.7		32.72	2233.8		32.72	2470.1
32.74	2455.2		32.74	2220.6		32.74	2453.7
32.76	2475		32.76	2117.2		32.76	2363.8
32.78	2396		32.78	2173.3		32.78	2384.3
32.8	2335.5		32.8	2142		32.8	2298.9
32.82	2289.6		32.82	2159.1		32.82	2322.4
32.84	2303.8		32.84	2093.2		32.84	2373.5
32.86	2238.7		32.86	2043.9		32.86	2360.2
32.88	2236		32.88	2072.9		32.88	2271.2
32.9	2210.1		32.9	2080.1		32.9	2253.9
32.92	2184.7		32.92	2030		32.92	2202.6
32.94	2215.6		32.94	2002.9		32.94	2252.9
32.96	2190.5		32.96	2051.6		32.96	2234.2
32.98	2120.1		32.98	2006.3		32.98	2196.7
33	2159.4		33	2070		33	2195.1
33.02	2154		33.02	2092		33.02	2141.5
33.04	2170.2		33.04	2057.8		33.04	2167.7
33.06	2131.2		33.06	2101.5		33.06	2122.8
33.08	2076.8		33.08	2025.1		33.08	2137
33.1	2011.1		33.1	1951.9		33.1	2097.1
33.12	2031.3		33.12	1957.9		33.12	2043.5
33.14	2118.5		33.14	2027.3		33.14	2073.2
33.16	2024.1		33.16	1972.4		33.16	2048.1
33.18	1961.3		33.18	1965.3		33.18	1998.9
33.2	2006.6		33.2	2023.8		33.2	2079.4
33.22	1998.3		33.22	2034		33.22	1993.2
33.24	1968.7		33.24	1944.5		33.24	2013.1
33.26	1910.6		33.26	1979.6		33.26	2000.6
33.28	1929.8		33.28	1885.1		33.28	1975.3
33.3	1970.2		33.3	1935.3		33.3	1904.4
33.32	1888.7		33.32	1988.7		33.32	1907.7
33.34	1992.2		33.34	1884.8		33.34	1991.5
33.36	1980.4		33.36	1908.7		33.36	1945.4
33.38	1867.6		33.38	1902		33.38	2007.8
33.4	1961.4		33.4	1903.8		33.4	2059.9
33.42	1839.8		33.42	1968.6		33.42	1984.9
33.44	1964.6		33.44	1921.3		33.44	1932.9
33.46	1872		33.46	1882.8		33.46	1967.4
33.48	1870.3		33.48	1975.7		33.48	1915.3
33.5	1909.8		33.5	1917.1		33.5	1891.7
33.52	1850.6		33.52	1803		33.52	1931.5
33.54	1871.3		33.54	1885		33.54	1938.7
33.56	1882.2		33.56	1944.3		33.56	1842
33.58	1819.6		33.58	1853.9		33.58	1879.7
33.6	1940.8		33.6	1927.1		33.6	1897.5
33.62	1884.6		33.62	1864.7		33.62	1889.7
33.64	1927.9		33.64	1942.9		33.64	1930.9
33.66	1833.7		33.66	1866.8		33.66	1941.7
33.68	1790.5		33.68	1885.3		33.68	1863.5
33.7	1876.5		33.7	1896.5		33.7	1838.8
33.72	1861.4		33.72	1943.5		33.72	1813.2
33.74	1849.3		33.74	1888.1		33.74	1868.8
33.76	1825.3		33.76	1872.4		33.76	1845.5
33.78	1853.5		33.78	1795		33.78	1856.6
33.8	1769.7		33.8	1886.8		33.8	1840.3
33.82	1850.2		33.82	1816.9		33.82	1873.7
33.84	1865		33.84	1887.7		33.84	1857
33.86	1877.2		33.86	1847.3		33.86	2028.8
33.88	1799.6		33.88	1852.5		33.88	1872
33.9	1863.4		33.9	1856.1		33.9	1796.3
33.92	1741.2		33.92	1853.6		33.92	1846.3
33.94	1739.8		33.94	1835.6		33.94	1920.8
33.96	1789		33.96	1892		33.96	1842
33.98	1841.7		33.98	1826.1		33.98	1879.4
34	1785.8		34	1825.6		34	1801.3
34.02	1805.2		34.02	1923.1		34.02	1801.8
34.04	1778.7		34.04	1846.3		34.04	1809.7
34.06	1821.9		34.06	1918.6		34.06	1803.4
34.08	1766.7		34.08	1838.7		34.08	1888.4
34.1	1832.4		34.1	1878.2		34.1	1811.8
34.12	1825.5		34.12	1832.2		34.12	1875.9
34.14	1746.3		34.14	1881.9		34.14	1816.9
34.16	1813.9		34.16	1840.3		34.16	1824.4
34.18	1807.2		34.18	1834.4		34.18	1875.2
34.2	1832.1		34.2	1834.3		34.2	1868
34.22	1785.7		34.22	1822.1		34.22	1792.7
34.24	1854.2		34.24	1819.1		34.24	1864.3
34.26	1787.6		34.26	1799.8		34.26	1791.6
34.28	1848.2		34.28	1757.3		34.28	1871.9
34.3	1814		34.3	1827		34.3	1813
34.32	1844.4		34.32	1875.9		34.32	1821.9
34.34	1788.2		34.34	1941.2		34.34	1811.9
34.36	1842.5		34.36	1795.5		34.36	1935.5
34.38	1837.7		34.38	1923.7		34.38	1842.9
34.4	1842		34.4	1876		34.4	1848.1
34.42	1870.1		34.42	1823.5		34.42	1882.3
34.44	1767.4		34.44	1754.2		34.44	1908.3
34.46	1853.6		34.46	1861.3		34.46	1935
34.48	1848.9		34.48	1874.7		34.48	1825.2
34.5	1878.2		34.5	1814.4		34.5	1948.8
34.52	1934.6		34.52	1833.9		34.52	1952.1
34.54	1903		34.54	1885.4		34.54	1930.2
34.56	1954.9		34.56	1804.8		34.56	1944.7
34.58	1943.7		34.58	1813.6		34.58	2015.4
34.6	2063.6		34.6	1877		34.6	2048.4
34.62	2117.5		34.62	1931.1		34.62	2130.2
34.64	2108.4		34.64	1952.2		34.64	2205.7
34.66	2215.3		34.66	1935.1		34.66	2185.2
34.68	2318.3		34.68	2030.8		34.68	2270.1
34.7	2239.8		34.7	2024.5		34.7	2372.9
34.72	2336.3		34.72	2144.2		34.72	2519.5
34.74	2532.5		34.74	2125.3		34.74	2559.3
34.76	2520		34.76	2168.6		34.76	2583.2
34.78	2662.1		34.78	2225.1		34.78	2660.7
34.8	2726.2		34.8	2272.1		34.8	2838.3
34.82	2767.9		34.82	2244.3		34.82	2825.1
34.84	2834.3		34.84	2425.4		34.84	2903.8
34.86	2855.3		34.86	2599		34.86	3010.9
34.88	2976.5		34.88	2639.1		34.88	3176.9
34.9	3040.6		34.9	2832.8		34.9	3223.4
34.92	3193.1		34.92	3035		34.92	3226.3
34.94	3322.7		34.94	3281.4		34.94	3356
34.96	3358.3		34.96	3603.3		34.96	3505
34.98	3520.1		34.98	4086.3		34.98	3753.6
35	3747.2		35	4478.3		35	3821.6
35.02	3904.7		35.02	5025.4		35.02	4131.9
35.04	3855.6		35.04	5324.6		35.04	4301.1
35.06	3975.3		35.06	5406.7		35.06	4397.5
35.08	3928.8		35.08	5469.8		35.08	4272.7
35.1	3792.8		35.1	5069.3		35.1	4047
35.12	3817		35.12	4810.5		35.12	3983.2
35.14	3645.4		35.14	4439.1		35.14	3675.2
35.16	3382		35.16	3934.8		35.16	3492.1
35.18	3188.1		35.18	3521		35.18	3265.9
35.2	3104.3		35.2	3227.7		35.2	3061.3
35.22	2843.1		35.22	2903.5		35.22	2895.9
35.24	2806.5		35.24	2651.6		35.24	2798.1
35.26	2752.1		35.26	2472.5		35.26	2717.7
35.28	2556		35.28	2432.7		35.28	2770.1
35.3	2540.5		35.3	2298.2		35.3	2559.8
35.32	2571.7		35.32	2235.6		35.32	2591.7
35.34	2532		35.34	2208.2		35.34	2507
35.36	2428.4		35.36	2210.8		35.36	2480.4
35.38	2363.4		35.38	2132.3		35.38	2461.9
35.4	2475.9		35.4	2106.8		35.4	2420.1
35.42	2534.5		35.42	2128.2		35.42	2468.2
35.44	2465.1		35.44	2091.2		35.44	2521.6
35.46	2604.2		35.46	2174.9		35.46	2503
35.48	2577.5		35.48	2273.2		35.48	2617.6
35.5	2628.1		35.5	2317.8		35.5	2588.6
35.52	2770.4		35.52	2369		35.52	2724
35.54	2883.6		35.54	2337.2		35.54	2829.3
35.56	2943.8		35.56	2462.4		35.56	3016.5
35.58	3105.6		35.58	2504.5		35.58	2955.8
35.6	3091.5		35.6	2550.7		35.6	3137
35.62	3256.3		35.62	2582.3		35.62	3153
35.64	3332.1		35.64	2625.6		35.64	3186.1
35.66	3344.2		35.66	2755.8		35.66	3211.2
35.68	3411.5		35.68	2716.8		35.68	3431.2
35.7	3541.7		35.7	2783.7		35.7	3462.8
35.72	3605.7		35.72	2870.3		35.72	3536.8
35.74	3605.2		35.74	2991.5		35.74	3528.3
35.76	3651.8		35.76	3129.9		35.76	3564.5
35.78	3704.1		35.78	3494.3		35.78	3691.3
35.8	3796.6		35.8	3866		35.8	3890.1
35.82	4082.9		35.82	4392		35.82	4019.8
35.84	4346.7		35.84	5264.5		35.84	4282.1
35.86	4480.5		35.86	6122.1		35.86	4573.7
35.88	4765.4		35.88	6748.3		35.88	4846.2
35.9	4807		35.9	6734.6		35.9	4934.7
35.92	4783		35.92	6223.7		35.92	4760.4
35.94	4657.6		35.94	5759.9		35.94	4635.5
35.96	4378		35.96	5188.3		35.96	4527.2
35.98	4171		35.98	4563.1		35.98	4213.8
36	3875.2		36	3967.3		36	3966
36.02	3599.8		36.02	3434.8		36.02	3642.1
36.04	3363.2		36.04	3071		36.04	3398.7
36.06	3110.5		36.06	2852.9		36.06	3185.8
36.08	3118.9		36.08	2716.5		36.08	2976.1
36.1	3036.7		36.1	2652.8		36.1	2983.6
36.12	2886.7		36.12	2668.8		36.12	2871.6
36.14	2741.7		36.14	2624.2		36.14	2734.5
36.16	2668.7		36.16	2551.4		36.16	2574.3
36.18	2508.8		36.18	2438.8		36.18	2529.5
36.2	2570.8		36.2	2427.6		36.2	2385.1
36.22	2451.2		36.22	2290.7		36.22	2327
36.24	2357		36.24	2121		36.24	2243.5
36.26	2354.6		36.26	2108.3		36.26	2201
36.28	2200.5		36.28	1975.6		36.28	2177.5
36.3	2133.7		36.3	1986.2		36.3	2067
36.32	2128.7		36.32	1872.3		36.32	2060.8
36.34	2099.7		36.34	1861.7		36.34	2085
36.36	2057.5		36.36	1844.9		36.36	2014.2
36.38	1992.7		36.38	1838		36.38	1986.2
36.4	2000.6		36.4	1776.2		36.4	1884.7
36.42	1992.8		36.42	1774.6		36.42	1880.3
36.44	1908.4		36.44	1828.1		36.44	1878.8
36.46	1887.5		36.46	1736.4		36.46	1837.2
36.48	1865		36.48	1738.7		36.48	1868.1
36.5	1824.7		36.5	1656.2		36.5	1830.3
36.52	1823.4		36.52	1727.9		36.52	1762.8
36.54	1773.4		36.54	1753		36.54	1724.3
36.56	1784.6		36.56	1713.2		36.56	1746
36.58	1744.5		36.58	1732.5		36.58	1724.1
36.6	1694.5		36.6	1630.8		36.6	1724.5
36.62	1699.1		36.62	1679.9		36.62	1669.4
36.64	1674.6		36.64	1678.8		36.64	1647.7
36.66	1714.5		36.66	1694.6		36.66	1630.7
36.68	1664.7		36.68	1644.6		36.68	1687.2
36.7	1644.4		36.7	1672.2		36.7	1641.4
36.72	1662.4		36.72	1621		36.72	1587.2
36.74	1605.2		36.74	1609.4		36.74	1560.4
36.76	1593.1		36.76	1660.5		36.76	1608.9
36.78	1601.5		36.78	1646.7		36.78	1620.4
36.8	1627		36.8	1577		36.8	1539
36.82	1603.5		36.82	1637.9		36.82	1580.8
36.84	1606.7		36.84	1662.5		36.84	1551.1
36.86	1577.4		36.86	1641		36.86	1629.2
36.88	1632.2		36.88	1619.3		36.88	1679.9
36.9	1594.9		36.9	1632.5		36.9	1641.2
36.92	1622.1		36.92	1573.2		36.92	1606.2
36.94	1638.4		36.94	1604.5		36.94	1603.4
36.96	1666.9		36.96	1646.8		36.96	1644.3
36.98	1681.3		36.98	1649.6		36.98	1574.8
37	1592.4		37	1584.6		37	1670.2
37.02	1583.3		37.02	1610.1		37.02	1630.6
37.04	1733.4		37.04	1613		37.04	1580.7
37.06	1570.8		37.06	1612.6		37.06	1593.4
37.08	1611.6		37.08	1659.2		37.08	1620.1
37.1	1584.2		37.1	1651.1		37.1	1572.2
37.12	1600.8		37.12	1625.9		37.12	1565.7
37.14	1586.7		37.14	1563.2		37.14	1548.5
37.16	1557.5		37.16	1627.3		37.16	1583.9
37.18	1601.4		37.18	1579		37.18	1567.7
37.2	1511.8		37.2	1604		37.2	1565.5
37.22	1590.3		37.22	1594		37.22	1571.1
37.24	1557.1		37.24	1602.2		37.24	1588.4
37.26	1647.9		37.26	1583		37.26	1515.2
37.28	1555.5		37.28	1653.3		37.28	1572.5
37.3	1649.3		37.3	1643.2		37.3	1605.6
37.32	1645.2		37.32	1590.3		37.32	1605.6
37.34	1584.2		37.34	1573.3		37.34	1563.4
37.36	1604.2		37.36	1610.1		37.36	1590.9
37.38	1579.8		37.38	1647		37.38	1649.1
37.4	1676.5		37.4	1635.6		37.4	1678.4
37.42	1667.2		37.42	1588.2		37.42	1689.6
37.44	1642.3		37.44	1637.1		37.44	1691.7
37.46	1641.8		37.46	1639.3		37.46	1759.6
37.48	1687.4		37.48	1719.3		37.48	1678.2
37.5	1723.5		37.5	1625.6		37.5	1727.3
37.52	1721.7		37.52	1724.7		37.52	1738.9
37.54	1704.1		37.54	1663.4		37.54	1655.5
37.56	1673.9		37.56	1629.1		37.56	1705.1
37.58	1670		37.58	1720		37.58	1694.6
37.6	1735.7		37.6	1734.2		37.6	1685.5
37.62	1740.8		37.62	1702.2		37.62	1733.9
37.64	1781.8		37.64	1722.2		37.64	1810.9
37.66	1893		37.66	1821.1		37.66	1813.6
37.68	1853.1		37.68	2001.1		37.68	1886.7
37.7	1988.6		37.7	2143.8		37.7	1978.3
37.72	2126.2		37.72	2447.2		37.72	2018.3
37.74	2198.3		37.74	2650.8		37.74	2102.7
37.76	2314.7		37.76	2748.8		37.76	2259
37.78	2311.6		37.78	2803.2		37.78	2212.4
37.8	2280.9		37.8	2700.5		37.8	2175.3
37.82	2292.2		37.82	2536.6		37.82	2173.8
37.84	2283		37.84	2417		37.84	2085
37.86	2152.6		37.86	2341.2		37.86	2010
37.88	2044.9		37.88	2188.2		37.88	2005.6
37.9	2021.3		37.9	1925.1		37.9	1952
37.92	1960.1		37.92	1879.2		37.92	1869.2
37.94	1871.3		37.94	1736.8		37.94	1790.4
37.96	1850.3		37.96	1677.7		37.96	1830.7
37.98	1822.2		37.98	1722.8		37.98	1761.1
38	1756.1		38	1669.3		38	1780.5
38.02	1787.9		38.02	1672.7		38.02	1703.2
38.04	1693.6		38.04	1659.2		38.04	1674.6
38.06	1664.1		38.06	1653		38.06	1694
38.08	1666.3		38.08	1651.5		38.08	1625.7
38.1	1700.5		38.1	1625.7		38.1	1715.6
38.12	1682.5		38.12	1635.7		38.12	1669.8
38.14	1609.4		38.14	1627.2		38.14	1724.9
38.16	1627.7		38.16	1618.4		38.16	1650.3
38.18	1647.4		38.18	1668.6		38.18	1593.4
38.2	1676.8		38.2	1646		38.2	1600.9
38.22	1733.1		38.22	1565.4		38.22	1589.4
38.24	1708		38.24	1629.5		38.24	1606.8
38.26	1622.4		38.26	1543.6		38.26	1572.9
38.28	1582.5		38.28	1616.4		38.28	1573.6
38.3	1603.7		38.3	1657.1		38.3	1683.3
38.32	1618.3		38.32	1608.2		38.32	1580
38.34	1617.7		38.34	1603.6		38.34	1586.8
38.36	1631.7		38.36	1655.9		38.36	1552.4
38.38	1562.2		38.38	1614.1		38.38	1500.3
38.4	1542.5		38.4	1571.6		38.4	1552.5
38.42	1579.8		38.42	1626.7		38.42	1593.4
38.44	1536.2		38.44	1647.3		38.44	1557.5
38.46	1543		38.46	1685.5		38.46	1547.5
38.48	1576.6		38.48	1707.8		38.48	1532.5
38.5	1511.4		38.5	1776.9		38.5	1499
38.52	1479.6		38.52	1763.5		38.52	1492.8
38.54	1532.9		38.54	1750.1		38.54	1489
38.56	1538.1		38.56	1881.4		38.56	1516.7
38.58	1481.4		38.58	1862.3		38.58	1462.4
38.6	1415.4		38.6	1770.1		38.6	1409.1
38.62	1449.8		38.62	1942.4		38.62	1534
38.64	1538.6		38.64	1821.9		38.64	1477.3
38.66	1515.2		38.66	1821.2		38.66	1488.3
38.68	1476.1		38.68	1745.2		38.68	1449.2
38.7	1432.5		38.7	1720.1		38.7	1489.1
38.72	1411		38.72	1734.8		38.72	1515.7
38.74	1472.5		38.74	1691		38.74	1444.2
38.76	1431.1		38.76	1673.4		38.76	1381.2
38.78	1488.2		38.78	1617.9		38.78	1505.7
38.8	1444.8		38.8	1621		38.8	1459.3
38.82	1453.6		38.82	1604		38.82	1398.6
38.84	1491.1		38.84	1596.1		38.84	1453.4
38.86	1455		38.86	1595		38.86	1443.9
38.88	1421.1		38.88	1582.3		38.88	1475.8
38.9	1432.3		38.9	1537.7		38.9	1453.1
38.92	1435.8		38.92	1508.9		38.92	1399.4
38.94	1504.9		38.94	1543.2		38.94	1509.7
38.96	1445.6		38.96	1548.3		38.96	1416.1
38.98	1433.8		38.98	1518.1		38.98	1413.9
39	1463.4		39	1457		39	1451.1
39.02	1451.2		39.02	1526.7		39.02	1438.4
39.04	1351.5		39.04	1485		39.04	1422.2
39.06	1448.4		39.06	1489.2		39.06	1508.8
39.08	1380.1		39.08	1462.4		39.08	1378.4
39.1	1377.5		39.1	1497.7		39.1	1461.5
39.12	1463.5		39.12	1465		39.12	1486.7
39.14	1399.4		39.14	1564.9		39.14	1467.6
39.16	1430.3		39.16	1440.3		39.16	1399.9
39.18	1444.4		39.18	1545.4		39.18	1422
39.2	1437		39.2	1501.5		39.2	1443.9
39.22	1421.2		39.22	1581.5		39.22	1448.3
39.24	1409.5		39.24	1517.6		39.24	1462
39.26	1473.3		39.26	1487.1		39.26	1518.7
39.28	1473.3		39.28	1473.3		39.28	1419.5
39.3	1451.7		39.3	1493.3		39.3	1439.9
39.32	1457.6		39.32	1459.9		39.32	1472.6
39.34	1455.3		39.34	1426.2		39.34	1456.2
39.36	1410.5		39.36	1523.7		39.36	1447.9
39.38	1435.4		39.38	1427		39.38	1412
39.4	1471.2		39.4	1441.4		39.4	1461.6
39.42	1443.3		39.42	1460.4		39.42	1429.3
39.44	1415.3		39.44	1409.9		39.44	1501.3
39.46	1478.3		39.46	1425.9		39.46	1414.8
39.48	1404.4		39.48	1505.6		39.48	1396.7
39.5	1427.4		39.5	1490.2		39.5	1424.4
39.52	1402.4		39.52	1449.2		39.52	1440.8
39.54	1417.3		39.54	1460.6		39.54	1389.8
39.56	1398.1		39.56	1427.3		39.56	1445.8
39.58	1439.5		39.58	1440.1		39.58	1470.2
39.6	1426		39.6	1438.3		39.6	1421.7
39.62	1432.3		39.62	1415.4		39.62	1418.7
39.64	1477.3		39.64	1418.3		39.64	1423.6
39.66	1422.7		39.66	1377.2		39.66	1446.7
39.68	1485.4		39.68	1462.8		39.68	1490.3
39.7	1404.5		39.7	1476.1		39.7	1487.4
39.72	1408		39.72	1484.4		39.72	1425
39.74	1477		39.74	1460.7		39.74	1461.9
39.76	1454.3		39.76	1463.6		39.76	1420.5
39.78	1469		39.78	1410.8		39.78	1493.3
39.8	1472.3		39.8	1445.2		39.8	1470.9
39.82	1456.9		39.82	1482.4		39.82	1442
39.84	1437.5		39.84	1468.1		39.84	1474.6
39.86	1411.6		39.86	1478.9		39.86	1480.7
39.88	1453		39.88	1482.4		39.88	1483.1
39.9	1483.1		39.9	1442.4		39.9	1512.7
39.92	1478.2		39.92	1490		39.92	1459.3
39.94	1450.5		39.94	1528.4		39.94	1495.9
39.96	1460.8		39.96	1480.7		39.96	1467.4
39.98	1473.5		39.98	1503.5		39.98	1464.3
40	1448.4		40	1391.2		40	1503.1
40.02	1461.8		40.02	1534.1		40.02	1521.7
40.04	1462.2		40.04	1446.3		40.04	1476.4
40.06	1460		40.06	1449.2		40.06	1564.1
40.08	1523.2		40.08	1478.2		40.08	1458.2
40.1	1531.3		40.1	1518.9		40.1	1552.3
40.12	1440.8		40.12	1437.4		40.12	1552.2
40.14	1494.2		40.14	1494.5		40.14	1516.4
40.16	1545.6		40.16	1496.3		40.16	1646.2
40.18	1580		40.18	1466.3		40.18	1558.4
40.2	1574.1		40.2	1499.3		40.2	1604.2
40.22	1591.6		40.22	1462.2		40.22	1542.1
40.24	1654		40.24	1456.6		40.24	1537.9
40.26	1554.1		40.26	1474.6		40.26	1597.5
40.28	1672		40.28	1513.5		40.28	1602.8
40.3	1617.3		40.3	1469.3		40.3	1644.9
40.32	1571.9		40.32	1460.1		40.32	1591.4
40.34	1687.5		40.34	1496.8		40.34	1594
40.36	1659.1		40.36	1427		40.36	1692.3
40.38	1648.7		40.38	1472.3		40.38	1674.9
40.4	1690.1		40.4	1465.3		40.4	1699.6
40.42	1775.6		40.42	1457.9		40.42	1650.6
40.44	1614.9		40.44	1577.4		40.44	1738
40.46	1742.8		40.46	1462		40.46	1690.9
40.48	1794.6		40.48	1397.5		40.48	1742.9
40.5	1799.5		40.5	1490		40.5	1710.2
40.52	1889.2		40.52	1462.7		40.52	1774.9
40.54	1882.5		40.54	1534.4		40.54	1815.6
40.56	1899.2		40.56	1489.1		40.56	1929.3
40.58	1905.3		40.58	1505.7		40.58	1953.5
40.6	2005.7		40.6	1526.5		40.6	1962.8
40.62	2028.8		40.62	1508.9		40.62	2037.3
40.64	2026.6		40.64	1525.8		40.64	2043.4
40.66	2111.3		40.66	1568.2		40.66	1992.2
40.68	2173		40.68	1583		40.68	2107.8
40.7	2206		40.7	1632.6		40.7	2119.4
40.72	2169.6		40.72	1695.5		40.72	2182.8
40.74	2265.5		40.74	1733.7		40.74	2248
40.76	2320.2		40.76	1804.3		40.76	2288.3
40.78	2312.4		40.78	1940		40.78	2292.5
40.8	2351.1		40.8	2041.7		40.8	2311.3
40.82	2490.1		40.82	2098.5		40.82	2374.6
40.84	2442.9		40.84	2300.4		40.84	2417.9
40.86	2489.1		40.86	2506.2		40.86	2594
40.88	2593.2		40.88	2712.7		40.88	2621.6
40.9	2744.2		40.9	3049.6		40.9	2661.3
40.92	2956.2		40.92	3344.1		40.92	2926
40.94	3185.1		40.94	3871.1		40.94	3175
40.96	3381.6		40.96	4110.8		40.96	3345
40.98	3613.9		40.98	4649.6		40.98	3665.4
41	3912.7		41	5032.5		41	3903.4
41.02	4343.7		41.02	5464.2		41.02	4321.3
41.04	4662.3		41.04	5581.5		41.04	4697.7
41.06	5008.8		41.06	5574.2		41.06	5058.4
41.08	5117.9		41.08	5402.1		41.08	5023.5
41.1	5080.3		41.1	5130.6		41.1	4935.6
41.12	4915.9		41.12	4809.7		41.12	4750.6
41.14	4838.2		41.14	4391.7		41.14	4693.4
41.16	4685.7		41.16	3976.4		41.16	4570.6
41.18	4391.4		41.18	3615.3		41.18	4306.1
41.2	4043.9		41.2	3190.4		41.2	3997.6
41.22	3870.9		41.22	2890.1		41.22	3799
41.24	3474.6		41.24	2698.1		41.24	3481.2
41.26	3376.7		41.26	2373.2		41.26	3207.2
41.28	3127.2		41.28	2255.9		41.28	3075.8
41.3	3027.3		41.3	2100.5		41.3	2968.9
41.32	2938.3		41.32	2096		41.32	2882.8
41.34	2883.1		41.34	1894.4		41.34	2857.6
41.36	2802.3		41.36	1919		41.36	2811.2
41.38	2813.9		41.38	1919.2		41.38	2816.4
41.4	2749.3		41.4	1865.1		41.4	2677.7
41.42	2632.9		41.42	1844.3		41.42	2560.9
41.44	2506.1		41.44	1893.1		41.44	2440.3
41.46	2393.4		41.46	1852.7		41.46	2420.3
41.48	2476.7		41.48	1923.1		41.48	2351.9
41.5	2299.4		41.5	1920.3		41.5	2314.3
41.52	2181.7		41.52	1906.8		41.52	2176
41.54	2148		41.54	1897.9		41.54	2127.3
41.56	2027.3		41.56	1888.1		41.56	2044.1
41.58	1990.7		41.58	1835.3		41.58	2019.2
41.6	2024.5		41.6	1795.6		41.6	2015.4
41.62	1979.2		41.62	1837.5		41.62	1937.2
41.64	1954.2		41.64	1750.5		41.64	1949.5
41.66	1906.5		41.66	1694.3		41.66	1794.3
41.68	1916.8		41.68	1653.1		41.68	1807.2
41.7	1894.2		41.7	1628.6		41.7	1838.5
41.72	1842		41.72	1592		41.72	1802.5
41.74	1798.6		41.74	1567.9		41.74	1770.2
41.76	1813.2		41.76	1523.1		41.76	1810.6
41.78	1870.8		41.78	1483.6		41.78	1864.2
41.8	1825.4		41.8	1531.4		41.8	1818.1
41.82	1800.2		41.82	1540.7		41.82	1811.3
41.84	1826		41.84	1430.7		41.84	1734.1
41.86	1756.4		41.86	1477.9		41.86	1724.9
41.88	1750.8		41.88	1471.3		41.88	1756.7
41.9	1768.2		41.9	1476.1		41.9	1741.2
41.92	1763.1		41.92	1500.4		41.92	1758.5
41.94	1831		41.94	1442.8		41.94	1758
41.96	1786.7		41.96	1502.4		41.96	1748.7
41.98	1794.1		41.98	1497		41.98	1711.9
42	1762.7		42	1437.1		42	1738.7
42.02	1721.3		42.02	1415.3		42.02	1715.9
42.04	1769.6		42.04	1394.9		42.04	1767.4
42.06	1771.1		42.06	1418.4		42.06	1709.7
42.08	1744.8		42.08	1361.3		42.08	1727.3
42.1	1706.9		42.1	1487.2		42.1	1670.6
42.12	1620.7		42.12	1511.9		42.12	1639
42.14	1695.2		42.14	1501.4		42.14	1639.4
42.16	1707.7		42.16	1433.3		42.16	1615.4
42.18	1643.7		42.18	1376.7		42.18	1596.1
42.2	1693.1		42.2	1388.1		42.2	1615.4
42.22	1687.3		42.22	1391.9		42.22	1635.9
42.24	1617.3		42.24	1470.9		42.24	1638
42.26	1634.7		42.26	1343.8		42.26	1637.3
42.28	1609.8		42.28	1449.6		42.28	1551.5
42.3	1646.4		42.3	1426.7		42.3	1700.9
42.32	1605.4		42.32	1406.5		42.32	1613.1
42.34	1629		42.34	1424.9		42.34	1686.4
42.36	1654.7		42.36	1452.2		42.36	1642
42.38	1644.5		42.38	1437		42.38	1567.6
42.4	1650.1		42.4	1422.8		42.4	1570.7
42.42	1601.8		42.42	1457.6		42.42	1642.7
42.44	1558.4		42.44	1515.7		42.44	1628
42.46	1616.5		42.46	1494.4		42.46	1586.5
42.48	1685.8		42.48	1583.5		42.48	1671.9
42.5	1569.1		42.5	1530.7		42.5	1696.4
42.52	1675.8		42.52	1599.5		42.52	1695.6
42.54	1630.6		42.54	1650.2		42.54	1754.9
42.56	1765.6		42.56	1688.6		42.56	1748.3
42.58	1745.1		42.58	1738		42.58	1790
42.6	1835.7		42.6	1833.9		42.6	1846.7
42.62	1971.8		42.62	1971.2		42.62	2047.4
42.64	2030.3		42.64	2122.1		42.64	2029.5
42.66	2098.6		42.66	2268		42.66	2094.5
42.68	2195.9		42.68	2330.7		42.68	2156.2
42.7	2067.6		42.7	2378.6		42.7	2225.6
42.72	2189		42.72	2478.9		42.72	2125.8
42.74	2124.4		42.74	2519.3		42.74	2203.3
42.76	2079.5		42.76	2503.4		42.76	2121.8
42.78	2073.8		42.78	2457.3		42.78	2031
42.8	2029		42.8	2310.3		42.8	2002.8
42.82	1951.3		42.82	2304.9		42.82	1972.2
42.84	1958.6		42.84	2166.2		42.84	1958.5
42.86	1901.1		42.86	2080.6		42.86	1945.5
42.88	1937.7		42.88	1969.7		42.88	1892.3
42.9	1865.7		42.9	1930.1		42.9	1849.7
42.92	1802.9		42.92	1801.2		42.92	1825.2
42.94	1849.1		42.94	1768		42.94	1791.5
42.96	1831		42.96	1727.3		42.96	1845.3
42.98	1764.2		42.98	1681.3		42.98	1776.5
43	1809.7		43	1682.1		43	1802.4
43.02	1742.2		43.02	1641.1		43.02	1725.1
43.04	1774.2		43.04	1674.1		43.04	1681.9
43.06	1764.2		43.06	1639.3		43.06	1776.8
43.08	1755.7		43.08	1544.2		43.08	1742.8
43.1	1765.2		43.1	1588		43.1	1775.4
43.12	1775.6		43.12	1599.6		43.12	1794.1
43.14	1756.3		43.14	1586.2		43.14	1745
43.16	1699.4		43.16	1514.6		43.16	1717
43.18	1680.3		43.18	1552.9		43.18	1735.6
43.2	1702		43.2	1574.1		43.2	1753.1
43.22	1757.4		43.22	1587.1		43.22	1771.4
43.24	1773.7		43.24	1613.9		43.24	1776.6
43.26	1735.8		43.26	1647.2		43.26	1749.5
43.28	1840.2		43.28	1651.8		43.28	1814.1
43.3	1842.9		43.3	1802.9		43.3	1861.1
43.32	1973.2		43.32	1886.8		43.32	2045.9
43.34	2146.2		43.34	1922.7		43.34	2123.5
43.36	2311.5		43.36	2130.4		43.36	2363.3
43.38	2430.8		43.38	2353.3		43.38	2552.5
43.4	2682.5		43.4	2705.5		43.4	2765.6
43.42	2826.2		43.42	3155.2		43.42	2887.5
43.44	2991.6		43.44	3603.4		43.44	3100.5
43.46	3120		43.46	4133.2		43.46	3184.9
43.48	3331.3		43.48	4040.1		43.48	3437
43.5	3324.1		43.5	3962.5		43.5	3345.5
43.52	3212.2		43.52	3576.2		43.52	3320.1
43.54	3051.8		43.54	3279.1		43.54	3209.1
43.56	2961.2		43.56	3083.8		43.56	3051.1
43.58	2790.7		43.58	3010.9		43.58	2891.4
43.6	2681.5		43.6	2618.6		43.6	2721.8
43.62	2533.5		43.62	2318.2		43.62	2555.1
43.64	2395.9		43.64	2037.6		43.64	2366.4
43.66	2204.2		43.66	1895.7		43.66	2268.2
43.68	2140.3		43.68	1812.8		43.68	2263.4
43.7	2025.8		43.7	1706.8		43.7	2195.1
43.72	2069.9		43.72	1678.9		43.72	2085.2
43.74	2075.1		43.74	1586.2		43.74	2041
43.76	1922.1		43.76	1633.6		43.76	1924
43.78	1883.7		43.78	1581		43.78	1941.6
43.8	1956.6		43.8	1568.4		43.8	1945.4
43.82	1869.9		43.82	1592.6		43.82	1896.3
43.84	1855.9		43.84	1570.5		43.84	1826
43.86	1798.7		43.86	1542.5		43.86	1896.4
43.88	1833.8		43.88	1625.2		43.88	1831.3
43.9	1783		43.9	1662.9		43.9	1901
43.92	1844.8		43.92	1579.2		43.92	1833.2
43.94	1843.5		43.94	1628.8		43.94	1898
43.96	1934.8		43.96	1573		43.96	1949.1
43.98	1783.6		43.98	1570.9		43.98	1861.1
44	1827.5		44	1444.3		44	1849.4
44.02	1734.3		44.02	1431.7		44.02	1793.7
44.04	1735.2		44.04	1358		44.04	1747.3
44.06	1648.2		44.06	1404.1		44.06	1712.6
44.08	1620.1		44.08	1322.3		44.08	1688
44.1	1619.4		44.1	1390.8		44.1	1654.5
44.12	1661		44.12	1294.2		44.12	1596.1
44.14	1594.4		44.14	1321.8		44.14	1563.8
44.16	1533.5		44.16	1335.8		44.16	1584
44.18	1577.6		44.18	1302.5		44.18	1528.7
44.2	1536.8		44.2	1300.8		44.2	1576.9
44.22	1542.5		44.22	1324.9		44.22	1573
44.24	1517.1		44.24	1307.1		44.24	1523.3
44.26	1583.3		44.26	1305.1		44.26	1558.2
44.28	1518.4		44.28	1360.6		44.28	1497.7
44.3	1548.6		44.3	1318.4		44.3	1533.2
44.32	1504.6		44.32	1337.8		44.32	1544.4
44.34	1499.8		44.34	1336.9		44.34	1536.2
44.36	1554.4		44.36	1319.8		44.36	1551.7
44.38	1570.7		44.38	1292.1		44.38	1521
44.4	1546		44.4	1312.1		44.4	1547.7
44.42	1544.3		44.42	1343.4		44.42	1521.5
44.44	1549		44.44	1361		44.44	1565.3
44.46	1611.4		44.46	1314.9		44.46	1516.1
44.48	1671.1		44.48	1341.5		44.48	1591.7
44.5	1591.5		44.5	1305.4		44.5	1530.4
44.52	1585.2		44.52	1306.5		44.52	1568.6
44.54	1594.6		44.54	1331		44.54	1657.2
44.56	1607.8		44.56	1355.7		44.56	1585.9
44.58	1603.8		44.58	1331.9		44.58	1559.9
44.6	1663		44.6	1407		44.6	1610.2
44.62	1598.6		44.62	1342		44.62	1607.4
44.64	1633.7		44.64	1326.2		44.64	1692.8
[truncated: 2,267 more rows]
